# Supplementary material for: tert-Butyl N-(4-hy­droxy­benz­yl)-N-[4-(prop-2-yn­yloxy)benz­yl]carbamate
Source: Acta Crystallogr Sect E Struct Rep Online. 2011 Sep 14;67(Pt 10):o2642. doi: 10.1107/S160053681103683X (PMC3201299; doi:10.1107/S160053681103683X)
Supplement: Supplementary file 1 [file e-67-o2642-sup1.cif]

##############################################################################
#                                                                            #
# This CIF contains the data in a paper accepted for publication in          #
# Acta Crystallographica Section E. It conforms to the requirements of       #
# Notes for Authors for Acta Crystallographica Section E, and has been       #
# peer reviewed under the auspices of the IUCr Commission on Journals.       #
#                                                                            #
# Full details of the Crystallographic Information File format               #
# are given in the paper "The Crystallographic Information File (CIF):       #
# a New Standard Archive File for Crystallography" by S. R. Hall, F. H.      #
# Allen and I. D. Brown [Acta Cryst. (1991), A47, 655-685].                  #
#                                                                            #
# The current version of the core CIF dictionary is obtainable from          #
# ftp://ftp.iucr.org/pub/cif_core.dic.                                       #
#                                                                            #
# Software is freely available for graphical display of the structure(s)     #
# in this CIF. For information consult the CIF software page                 #
# http://www.iucr.org/resources/cif/software.                                #
#                                                                            #
# This file may be used for bona fide research purposes within the           #
# scientific community so long as proper attribution is given to the journal # 
# article from which it was obtained.                                        #
#                                                                            #
##############################################################################
data_I
_audit_creation_method     SHELXL-97
_chemical_name_systematic
;
<i>tert</i>-Butyl
<i>N</i>-(4-hydroxybenzyl)-<i>N</i>-[4-(prop-2-ynyloxy)benzyl]carbamate
;
_chemical_name_common     ?
_chemical_formula_moiety     'C22 H25 N O4'
_chemical_formula_sum     'C22 H25 N O4'
_chemical_formula_iupac     'C22 H25 N O4'
_chemical_formula_weight     367.43
_chemical_melting_point     ?
_symmetry_cell_setting     monoclinic
_symmetry_space_group_name_H-M     'P 21/c'
_symmetry_space_group_name_Hall     '-P 2ybc'
loop_
    _symmetry_equiv_pos_as_xyz
    'x, y, z'
    '-x, y+1/2, -z+1/2'
    '-x, -y, -z'
    'x, -y-1/2, z-1/2'
_cell_length_a     18.6904(8)
_cell_length_b     6.2611(4)
_cell_length_c     17.3567(7)
_cell_angle_alpha     90.00
_cell_angle_beta     96.7910(10)
_cell_angle_gamma     90.00
_cell_volume     2016.87(18)
_cell_formula_units_Z     4
_cell_measurement_reflns_used     9726
_cell_measurement_theta_min     3.0
_cell_measurement_theta_max     27.4
_cell_measurement_temperature     296.0(10)
_exptl_crystal_description     'chunk'
_exptl_crystal_colour     'colorless'
_exptl_crystal_size_max     0.41
_exptl_crystal_size_mid     0.37
_exptl_crystal_size_min     0.29
_exptl_crystal_density_diffrn     1.210
_exptl_crystal_density_meas     ?
_exptl_crystal_density_method     'not measured'
_exptl_crystal_F_000     784
_exptl_absorpt_coefficient_mu     0.083
_exptl_absorpt_correction_type     multi-scan
_exptl_absorpt_process_details     '(ABSCOR; Higashi, 1995)'
_exptl_absorpt_correction_T_min     0.9568
_exptl_absorpt_correction_T_max     0.9763
_exptl_special_details
;
;
_diffrn_ambient_temperature     296.0(10)
_diffrn_radiation_type     MoK\a
_diffrn_radiation_wavelength     0.71073
_diffrn_radiation_source     'rolling anode'
_diffrn_radiation_monochromator     graphite
_diffrn_measurement_device_type     'Rigaku R-AXIS RAPID/ZJUG'
_diffrn_measurement_method     \w
_diffrn_detector_area_resol_mean     10.00
_diffrn_reflns_number     15741
_diffrn_reflns_av_R_equivalents     0.0379
_diffrn_reflns_av_sigmaI/netI     0.0321
_diffrn_reflns_theta_min     3.03
_diffrn_reflns_theta_max     25.50
_diffrn_reflns_theta_full     25.50
_diffrn_measured_fraction_theta_max     0.998
_diffrn_measured_fraction_theta_full     0.998
_diffrn_reflns_limit_h_min     -22
_diffrn_reflns_limit_h_max     22
_diffrn_reflns_limit_k_min     -7
_diffrn_reflns_limit_k_max     7
_diffrn_reflns_limit_l_min     -21
_diffrn_reflns_limit_l_max     19
_diffrn_standards_number     ?
_diffrn_standards_interval_count     ?
_diffrn_standards_interval_time     ?
_diffrn_standards_decay_%     ?
_refine_special_details
;
Refinement of <i>F</i>^2^ against ALL reflections. The weighted <i>R</i>-factor
<i>wR</i> and goodness of fit <i>S</i> are based on <i>F</i>^2^, conventional
<i>R</i>-factors <i>R</i> are based on <i>F</i>, with <i>F</i> set to zero for
negative <i>F</i>^2^. The threshold expression of <i>F</i>^2^ >
\s(<i>F</i>^2^) is used only for calculating <i>R</i>-factors(gt) <i>etc</i>.
and is not relevant to the choice of reflections for refinement.
<i>R</i>-factors based on <i>F</i>^2^ are statistically about twice as large
as those based on <i>F</i>, and <i>R</i>- factors based on ALL data will be
even larger.
;
_reflns_number_total     3750
_reflns_number_gt     2099
_reflns_threshold_expression     I>2sigma(I)
_refine_ls_structure_factor_coef     Fsqd
_refine_ls_matrix_type     full
_refine_ls_R_factor_all     0.0937
_refine_ls_R_factor_gt     0.0462
_refine_ls_wR_factor_gt     0.1111
_refine_ls_wR_factor_ref     0.1493
_refine_ls_goodness_of_fit_ref     1.004
_refine_ls_restrained_S_all     1.022
_refine_ls_number_reflns     3750
_refine_ls_number_parameters     268
_refine_ls_number_restraints     4
_refine_ls_hydrogen_treatment     constr
_refine_ls_weighting_scheme     calc
_refine_ls_weighting_details
         'calc w=1/[\s^2^(Fo^2^)+(0.0635P)^2^+0.6687P] where P=(Fo^2^+2Fc^2^)/3'
_atom_sites_solution_hydrogens     geom
_atom_sites_solution_primary     direct
_atom_sites_solution_secondary     difmap
_refine_ls_shift/su_max     0.000
_refine_ls_shift/su_mean     0.000
_refine_diff_density_max     0.258
_refine_diff_density_min     -0.192
_refine_ls_extinction_method     'SHELXL97 (Sheldrick, 2008)'
_refine_ls_extinction_coef     0.0155(18)
_refine_ls_extinction_expression
                                  'Fc^*^=kFc[1+0.001xFc^2^\l^3^/sin(2\q)]^-1/4^'
loop_
    _atom_type_symbol
    _atom_type_description
    _atom_type_scat_dispersion_real
    _atom_type_scat_dispersion_imag
    _atom_type_scat_source
    'C' 'C' 0.0033 0.0016
                         'International Tables Vol C Tables 4.2.6.8 and 6.1.1.4'
    'H' 'H' 0.0000 0.0000
                         'International Tables Vol C Tables 4.2.6.8 and 6.1.1.4'
    'N' 'N' 0.0061 0.0033
                         'International Tables Vol C Tables 4.2.6.8 and 6.1.1.4'
    'O' 'O' 0.0106 0.0060
                         'International Tables Vol C Tables 4.2.6.8 and 6.1.1.4'
_computing_data_collection     'RAPID-AUTO (Rigaku, 1998)'
_computing_cell_refinement     'RAPID-AUTO (Rigaku, 1998)'
_computing_data_reduction     'CrystalStructure (Rigaku/MSC, 2002)'
_computing_structure_solution     'SHELXS97 (Sheldrick, 2008)'
_computing_structure_refinement     'SHELXL97 (Sheldrick, 2008)'
_computing_molecular_graphics     'ORTEP-3 for Windows (Farrugia, 1997)'
_computing_publication_material     'WinGX (Farrugia, 1999)'
loop_
    _atom_site_type_symbol
    _atom_site_label
    _atom_site_fract_x
    _atom_site_fract_y
    _atom_site_fract_z
    _atom_site_U_iso_or_equiv
    _atom_site_adp_type
    _atom_site_calc_flag
    _atom_site_refinement_flags
    _atom_site_occupancy
    _atom_site_symmetry_multiplicity
    _atom_site_disorder_assembly
    _atom_site_disorder_group
    O O1 0.17241(12) 0.2936(3) 0.76205(9) 0.0818(6) Uani d . 1 1 . .
    H H1 0.1833 0.3985 0.7892 0.123 Uiso calc R 1 1 . .
    O O2 0.43006(9) 0.6806(3) 0.13104(10) 0.0726(5) Uani d . 1 1 B .
    O O3 0.13748(8) 0.5836(3) 0.40395(8) 0.0592(5) Uani d . 1 1 . .
    O O4 0.19445(10) 0.8841(3) 0.36950(9) 0.0695(5) Uani d . 1 1 . .
    N N1 0.25604(11) 0.6051(3) 0.42845(10) 0.0605(5) Uani d . 1 1 . .
    C C1 0.19319(13) 0.3250(4) 0.68966(12) 0.0564(6) Uani d . 1 1 . .
    C C2 0.22502(14) 0.5106(4) 0.66891(13) 0.0643(7) Uani d . 1 1 . .
    H H2 0.2334 0.6214 0.7046 0.077 Uiso calc R 1 1 . .
    C C3 0.24466(15) 0.5329(4) 0.59494(13) 0.0664(7) Uani d . 1 1 . .
    H H3 0.2663 0.6593 0.5816 0.080 Uiso calc R 1 1 . .
    C C4 0.23302(11) 0.3722(4) 0.54024(12) 0.0513(6) Uani d . 1 1 . .
    C C5 0.20066(14) 0.1883(4) 0.56236(13) 0.0648(7) Uani d . 1 1 . .
    H H5 0.1919 0.0776 0.5268 0.078 Uiso calc R 1 1 . .
    C C6 0.18094(15) 0.1640(4) 0.63598(14) 0.0712(7) Uani d . 1 1 . .
    H H6 0.1592 0.0378 0.6493 0.085 Uiso calc R 1 1 . .
    C C7 0.25534(14) 0.3881(4) 0.45966(13) 0.0633(7) Uani d . 1 1 . .
    H H7A 0.3032 0.3276 0.4604 0.076 Uiso calc R 1 1 . .
    H H7B 0.2227 0.3019 0.4248 0.076 Uiso calc R 1 1 . .
    C C8 0.32381(13) 0.7155(5) 0.42417(13) 0.0712(8) Uani d . 1 1 . .
    H H8A 0.3601 0.6535 0.4622 0.085 Uiso calc R 1 1 . .
    H H8B 0.3180 0.8639 0.4382 0.085 Uiso calc R 1 1 . .
    C C9 0.35077(12) 0.7072(4) 0.34535(12) 0.0584(6) Uani d . 1 1 . .
    C C10 0.39496(15) 0.8655(5) 0.32395(15) 0.0776(8) Uani d . 1 1 . .
    H H10 0.4067 0.9780 0.3581 0.093 Uiso calc R 1 1 . .
    C C11 0.42283(15) 0.8647(5) 0.25335(15) 0.0762(8) Uani d . 1 1 . .
    H H11 0.4527 0.9746 0.2404 0.091 Uiso calc R 1 1 . .
    C C12 0.40561(12) 0.6991(4) 0.20300(13) 0.0579(6) Uani d . 1 1 . .
    C C13 0.36058(13) 0.5388(4) 0.22214(14) 0.0649(7) Uani d . 1 1 . .
    H H13 0.3485 0.4271 0.1877 0.078 Uiso calc R 1 1 . .
    C C14 0.33342(13) 0.5442(4) 0.29254(14) 0.0652(7) Uani d . 1 1 . .
    H H14 0.3027 0.4359 0.3049 0.078 Uiso calc R 1 1 . .
    C C15 0.48249(14) 0.8306(4) 0.11323(15) 0.0756(8) Uani d D 1 1 . .
    H H15A 0.5194 0.8459 0.1571 0.091 Uiso calc R 1 1 A 1
    H H15 0.4601 0.9688 0.1024 0.091 Uiso calc PR 0.532(4) 1 B 1
    H H15B 0.5046 0.7474 0.0752 0.091 Uiso d PR 0.468(4) 1 B 2
    C C16A 0.5155(2) 0.7544(7) 0.0443(2) 0.0661(14) Uani d PD 0.532(4) 1 B 1
    C C17A 0.5407(3) 0.6902(8) -0.0069(2) 0.0760(17) Uani d PD 0.532(4) 1 B 1
    H H17A 0.5615 0.6372 -0.0491 0.091 Uiso calc PR 0.532(4) 1 B 1
    C C16B 0.4509(3) 1.0432(7) 0.0868(3) 0.0689(17) Uani d PD 0.468(4) 1 B 2
    C C17B 0.4307(4) 1.2108(7) 0.0727(4) 0.086(2) Uani d PD 0.468(4) 1 B 2
    H H17B 0.4141 1.3484 0.0611 0.103 Uiso calc PR 0.468(4) 1 B 2
    C C18 0.19532(13) 0.7046(4) 0.39779(12) 0.0566(6) Uani d . 1 1 . .
    C C19 0.06391(13) 0.6547(4) 0.37645(14) 0.0623(6) Uani d . 1 1 . .
    C C20 0.05670(17) 0.6953(5) 0.28996(16) 0.0932(10) Uani d . 1 1 . .
    H H20A 0.0806 0.8265 0.2800 0.140 Uiso calc R 1 1 . .
    H H20B 0.0066 0.7054 0.2703 0.140 Uiso calc R 1 1 . .
    H H20C 0.0783 0.5797 0.2647 0.140 Uiso calc R 1 1 . .
    C C21 0.01977(15) 0.4612(5) 0.39359(16) 0.0809(8) Uani d . 1 1 . .
    H H21A 0.0320 0.3431 0.3624 0.121 Uiso calc R 1 1 . .
    H H21B -0.0306 0.4932 0.3818 0.121 Uiso calc R 1 1 . .
    H H21C 0.0299 0.4245 0.4475 0.121 Uiso calc R 1 1 . .
    C C22 0.04566(18) 0.8454(5) 0.4239(2) 0.1049(11) Uani d . 1 1 . .
    H H22A 0.0587 0.8160 0.4780 0.157 Uiso calc R 1 1 . .
    H H22B -0.0051 0.8734 0.4144 0.157 Uiso calc R 1 1 . .
    H H22C 0.0718 0.9680 0.4093 0.157 Uiso calc R 1 1 . .
loop_
    _atom_site_aniso_label
    _atom_site_aniso_U_11
    _atom_site_aniso_U_22
    _atom_site_aniso_U_33
    _atom_site_aniso_U_12
    _atom_site_aniso_U_13
    _atom_site_aniso_U_23
    O1 0.1286(16) 0.0695(13) 0.0529(10) -0.0072(12) 0.0346(10) 0.0001(9)
    O2 0.0827(12) 0.0748(13) 0.0651(11) -0.0114(10) 0.0292(9) -0.0031(9)
    O3 0.0653(10) 0.0561(10) 0.0566(9) 0.0006(8) 0.0088(7) 0.0070(8)
    O4 0.0927(13) 0.0557(11) 0.0608(10) -0.0063(9) 0.0113(9) 0.0095(8)
    N1 0.0651(12) 0.0708(14) 0.0463(10) 0.0014(11) 0.0101(9) 0.0085(10)
    C1 0.0717(15) 0.0532(15) 0.0454(12) 0.0012(12) 0.0109(11) 0.0046(11)
    C2 0.0915(18) 0.0562(16) 0.0455(13) -0.0079(14) 0.0090(12) -0.0060(11)
    C3 0.0921(18) 0.0566(16) 0.0522(14) -0.0155(13) 0.0155(13) -0.0014(12)
    C4 0.0559(13) 0.0566(15) 0.0412(11) 0.0052(11) 0.0046(9) 0.0014(10)
    C5 0.0825(17) 0.0591(16) 0.0529(14) -0.0081(13) 0.0089(12) -0.0107(12)
    C6 0.102(2) 0.0533(16) 0.0612(15) -0.0136(14) 0.0206(14) -0.0054(12)
    C7 0.0765(16) 0.0657(17) 0.0485(13) 0.0155(13) 0.0105(11) 0.0065(11)
    C8 0.0694(16) 0.093(2) 0.0519(13) -0.0119(15) 0.0077(12) -0.0025(13)
    C9 0.0558(13) 0.0720(17) 0.0475(12) -0.0059(12) 0.0061(10) 0.0016(12)
    C10 0.0908(19) 0.087(2) 0.0562(15) -0.0329(17) 0.0127(14) -0.0139(14)
    C11 0.0831(18) 0.084(2) 0.0631(16) -0.0333(16) 0.0160(13) -0.0054(14)
    C12 0.0586(13) 0.0661(16) 0.0506(13) 0.0006(12) 0.0131(11) 0.0036(12)
    C13 0.0726(16) 0.0621(16) 0.0632(15) -0.0091(13) 0.0215(12) -0.0066(12)
    C14 0.0676(15) 0.0668(17) 0.0636(15) -0.0105(13) 0.0179(12) 0.0011(13)
    C15 0.0773(18) 0.078(2) 0.0759(17) -0.0071(15) 0.0281(14) 0.0091(15)
    C16A 0.074(3) 0.065(3) 0.059(3) -0.008(3) 0.006(2) 0.015(2)
    C17A 0.099(4) 0.082(4) 0.052(3) 0.004(3) 0.032(3) 0.003(3)
    C16B 0.078(4) 0.074(4) 0.058(3) -0.014(3) 0.022(3) -0.009(3)
    C17B 0.124(6) 0.056(4) 0.083(4) -0.005(4) 0.030(4) -0.002(3)
    C18 0.0739(16) 0.0567(16) 0.0407(12) -0.0044(13) 0.0126(11) -0.0007(11)
    C19 0.0630(14) 0.0604(16) 0.0641(14) 0.0043(12) 0.0096(12) -0.0031(12)
    C20 0.100(2) 0.100(2) 0.0728(17) -0.0091(19) -0.0149(16) 0.0252(17)
    C21 0.0818(18) 0.080(2) 0.0820(19) -0.0154(16) 0.0134(15) 0.0000(15)
    C22 0.091(2) 0.078(2) 0.150(3) 0.0079(17) 0.034(2) -0.037(2)
_geom_special_details
;
All e.s.d.'s (except the e.s.d. in the dihedral angle between two l.s. planes)
are estimated using the full covariance matrix. The cell e.s.d.'s are taken
into account individually in the estimation of e.s.d.'s in distances, angles
and torsion angles; correlations between e.s.d.'s in cell parameters are only
used when they are defined by crystal symmetry. An approximate (isotropic)
treatment of cell e.s.d.'s is used for estimating e.s.d.'s involving l.s.
planes.
;
loop_
    _geom_bond_atom_site_label_1
    _geom_bond_atom_site_label_2
    _geom_bond_site_symmetry_2
    _geom_bond_distance
    _geom_bond_publ_flag
    O1 C1 . 1.372(3) ?
    O1 H1 . 0.8200 ?
    O2 C12 . 1.385(3) ?
    O2 C15 . 1.417(3) ?
    O3 C18 . 1.335(3) ?
    O3 C19 . 1.470(3) ?
    O4 C18 . 1.226(3) ?
    N1 C18 . 1.348(3) ?
    N1 C8 . 1.452(3) ?
    N1 C7 . 1.464(3) ?
    C1 C2 . 1.373(3) ?
    C1 C6 . 1.374(3) ?
    C2 C3 . 1.383(3) ?
    C2 H2 . 0.9300 ?
    C3 C4 . 1.383(3) ?
    C3 H3 . 0.9300 ?
    C4 C5 . 1.376(3) ?
    C4 C7 . 1.509(3) ?
    C5 C6 . 1.379(3) ?
    C5 H5 . 0.9300 ?
    C6 H6 . 0.9300 ?
    C7 H7A . 0.9700 ?
    C7 H7B . 0.9700 ?
    C8 C9 . 1.514(3) ?
    C8 H8A . 0.9700 ?
    C8 H8B . 0.9700 ?
    C9 C10 . 1.369(3) ?
    C9 C14 . 1.384(3) ?
    C10 C11 . 1.387(3) ?
    C10 H10 . 0.9300 ?
    C11 C12 . 1.369(3) ?
    C11 H11 . 0.9300 ?
    C12 C13 . 1.376(3) ?
    C13 C14 . 1.378(3) ?
    C13 H13 . 0.9300 ?
    C14 H14 . 0.9300 ?
    C15 C16A . 1.488(3) ?
    C15 C16B . 1.506(3) ?
    C15 H15A . 0.9700 ?
    C15 H15 . 0.9700 ?
    C15 H15B . 0.9700 ?
    C16A C17A . 1.128(3) ?
    C16A H15B . 0.5978 ?
    C17A H17A . 0.9300 ?
    C16B C17B . 1.132(3) ?
    C17B H17B . 0.9300 ?
    C19 C22 . 1.512(4) ?
    C19 C20 . 1.513(4) ?
    C19 C21 . 1.515(4) ?
    C20 H20A . 0.9600 ?
    C20 H20B . 0.9600 ?
    C20 H20C . 0.9600 ?
    C21 H21A . 0.9600 ?
    C21 H21B . 0.9600 ?
    C21 H21C . 0.9600 ?
    C22 H22A . 0.9600 ?
    C22 H22B . 0.9600 ?
    C22 H22C . 0.9600 ?
loop_
    _geom_angle_atom_site_label_1
    _geom_angle_atom_site_label_2
    _geom_angle_atom_site_label_3
    _geom_angle_site_symmetry_1
    _geom_angle_site_symmetry_3
    _geom_angle
    _geom_angle_publ_flag
    C1 O1 H1 . . 109.5 ?
    C12 O2 C15 . . 116.86(19) ?
    C18 O3 C19 . . 122.50(19) ?
    C18 N1 C8 . . 117.3(2) ?
    C18 N1 C7 . . 122.1(2) ?
    C8 N1 C7 . . 120.4(2) ?
    C2 C1 O1 . . 122.7(2) ?
    C2 C1 C6 . . 119.1(2) ?
    O1 C1 C6 . . 118.3(2) ?
    C1 C2 C3 . . 120.0(2) ?
    C1 C2 H2 . . 120.0 ?
    C3 C2 H2 . . 120.0 ?
    C4 C3 C2 . . 121.8(2) ?
    C4 C3 H3 . . 119.1 ?
    C2 C3 H3 . . 119.1 ?
    C5 C4 C3 . . 117.1(2) ?
    C5 C4 C7 . . 119.5(2) ?
    C3 C4 C7 . . 123.4(2) ?
    C4 C5 C6 . . 121.7(2) ?
    C4 C5 H5 . . 119.2 ?
    C6 C5 H5 . . 119.2 ?
    C1 C6 C5 . . 120.4(2) ?
    C1 C6 H6 . . 119.8 ?
    C5 C6 H6 . . 119.8 ?
    N1 C7 C4 . . 114.8(2) ?
    N1 C7 H7A . . 108.6 ?
    C4 C7 H7A . . 108.6 ?
    N1 C7 H7B . . 108.6 ?
    C4 C7 H7B . . 108.6 ?
    H7A C7 H7B . . 107.5 ?
    N1 C8 C9 . . 114.55(19) ?
    N1 C8 H8A . . 108.6 ?
    C9 C8 H8A . . 108.6 ?
    N1 C8 H8B . . 108.6 ?
    C9 C8 H8B . . 108.6 ?
    H8A C8 H8B . . 107.6 ?
    C10 C9 C14 . . 117.1(2) ?
    C10 C9 C8 . . 119.8(2) ?
    C14 C9 C8 . . 123.1(2) ?
    C9 C10 C11 . . 122.6(2) ?
    C9 C10 H10 . . 118.7 ?
    C11 C10 H10 . . 118.7 ?
    C12 C11 C10 . . 118.8(2) ?
    C12 C11 H11 . . 120.6 ?
    C10 C11 H11 . . 120.6 ?
    C11 C12 C13 . . 120.2(2) ?
    C11 C12 O2 . . 124.1(2) ?
    C13 C12 O2 . . 115.7(2) ?
    C12 C13 C14 . . 119.7(2) ?
    C12 C13 H13 . . 120.1 ?
    C14 C13 H13 . . 120.1 ?
    C13 C14 C9 . . 121.6(2) ?
    C13 C14 H14 . . 119.2 ?
    C9 C14 H14 . . 119.2 ?
    O2 C15 C16A . . 109.0(3) ?
    O2 C15 C16B . . 113.3(3) ?
    C16A C15 C16B . . 102.9(3) ?
    O2 C15 H15A . . 109.9 ?
    C16A C15 H15A . . 109.9 ?
    C16B C15 H15A . . 111.6 ?
    O2 C15 H15 . . 109.9 ?
    C16A C15 H15 . . 109.9 ?
    H15A C15 H15 . . 108.3 ?
    O2 C15 H15B . . 98.9 ?
    C16B C15 H15B . . 116.8 ?
    H15A C15 H15B . . 105.5 ?
    H15 C15 H15B . . 123.8 ?
    C17A C16A C15 . . 177.7(5) ?
    C17A C16A H15B . . 154.1 ?
    C16A C17A H17A . . 180.0 ?
    C17B C16B C15 . . 173.8(6) ?
    C16B C17B H17B . . 180.0 ?
    O4 C18 O3 . . 125.5(2) ?
    O4 C18 N1 . . 123.5(2) ?
    O3 C18 N1 . . 111.0(2) ?
    O3 C19 C22 . . 109.0(2) ?
    O3 C19 C20 . . 110.1(2) ?
    C22 C19 C20 . . 114.1(3) ?
    O3 C19 C21 . . 101.8(2) ?
    C22 C19 C21 . . 111.2(2) ?
    C20 C19 C21 . . 110.0(2) ?
    C19 C20 H20A . . 109.5 ?
    C19 C20 H20B . . 109.5 ?
    H20A C20 H20B . . 109.5 ?
    C19 C20 H20C . . 109.5 ?
    H20A C20 H20C . . 109.5 ?
    H20B C20 H20C . . 109.5 ?
    C19 C21 H21A . . 109.5 ?
    C19 C21 H21B . . 109.5 ?
    H21A C21 H21B . . 109.5 ?
    C19 C21 H21C . . 109.5 ?
    H21A C21 H21C . . 109.5 ?
    H21B C21 H21C . . 109.5 ?
    C19 C22 H22A . . 109.5 ?
    C19 C22 H22B . . 109.5 ?
    H22A C22 H22B . . 109.5 ?
    C19 C22 H22C . . 109.5 ?
    H22A C22 H22C . . 109.5 ?
    H22B C22 H22C . . 109.5 ?
loop_
    _geom_torsion_atom_site_label_1
    _geom_torsion_atom_site_label_2
    _geom_torsion_atom_site_label_3
    _geom_torsion_atom_site_label_4
    _geom_torsion_site_symmetry_1
    _geom_torsion_site_symmetry_2
    _geom_torsion_site_symmetry_3
    _geom_torsion_site_symmetry_4
    _geom_torsion
    _geom_torsion_publ_flag
    O1 C1 C2 C3 . . . . -179.9(2) ?
    C6 C1 C2 C3 . . . . -0.4(4) ?
    C1 C2 C3 C4 . . . . 0.1(4) ?
    C2 C3 C4 C5 . . . . 0.2(4) ?
    C2 C3 C4 C7 . . . . -178.4(2) ?
    C3 C4 C5 C6 . . . . -0.4(4) ?
    C7 C4 C5 C6 . . . . 178.3(2) ?
    C2 C1 C6 C5 . . . . 0.3(4) ?
    O1 C1 C6 C5 . . . . 179.8(2) ?
    C4 C5 C6 C1 . . . . 0.1(4) ?
    C18 N1 C7 C4 . . . . -79.6(3) ?
    C8 N1 C7 C4 . . . . 105.1(2) ?
    C5 C4 C7 N1 . . . . 151.9(2) ?
    C3 C4 C7 N1 . . . . -29.5(3) ?
    C18 N1 C8 C9 . . . . -77.4(3) ?
    C7 N1 C8 C9 . . . . 98.1(3) ?
    N1 C8 C9 C10 . . . . 154.0(3) ?
    N1 C8 C9 C14 . . . . -26.5(4) ?
    C14 C9 C10 C11 . . . . -1.1(4) ?
    C8 C9 C10 C11 . . . . 178.5(3) ?
    C9 C10 C11 C12 . . . . -0.1(4) ?
    C10 C11 C12 C13 . . . . 0.9(4) ?
    C10 C11 C12 O2 . . . . -180.0(2) ?
    C15 O2 C12 C11 . . . . 7.5(4) ?
    C15 O2 C12 C13 . . . . -173.4(2) ?
    C11 C12 C13 C14 . . . . -0.6(4) ?
    O2 C12 C13 C14 . . . . -179.8(2) ?
    C12 C13 C14 C9 . . . . -0.5(4) ?
    C10 C9 C14 C13 . . . . 1.3(4) ?
    C8 C9 C14 C13 . . . . -178.2(2) ?
    C12 O2 C15 C16A . . . . 165.7(3) ?
    C12 O2 C15 C16B . . . . -80.4(3) ?
    C19 O3 C18 O4 . . . . 0.1(3) ?
    C19 O3 C18 N1 . . . . 178.88(18) ?
    C8 N1 C18 O4 . . . . -2.7(3) ?
    C7 N1 C18 O4 . . . . -178.1(2) ?
    C8 N1 C18 O3 . . . . 178.44(18) ?
    C7 N1 C18 O3 . . . . 3.0(3) ?
    C18 O3 C19 C22 . . . . -64.6(3) ?
    C18 O3 C19 C20 . . . . 61.2(3) ?
    C18 O3 C19 C21 . . . . 177.9(2) ?
loop_
    _geom_hbond_atom_site_label_D
    _geom_hbond_atom_site_label_H
    _geom_hbond_atom_site_label_A
    _geom_hbond_site_symmetry_A
    _geom_hbond_distance_DH
    _geom_hbond_distance_HA
    _geom_hbond_distance_DA
    _geom_hbond_angle_DHA
    O1 H1 O4 4_576 0.82 1.94 2.745(2) 167
data_global
_journal_date_recd_electronic     2011-08-09
_journal_date_accepted     2011-09-11
_journal_name_full     'Acta Crystallographica, Section E'
_journal_year     2011
_journal_volume     67
_journal_issue     10
_journal_page_first     o2642
_journal_page_last     o2642
_journal_paper_category     QO
_journal_coeditor_code     KJ2185
_publ_contact_author_name     'Lei Ao'
_publ_contact_author_address
;
College of Medicine, Jiaxing University,Jiaxing 314001, China
;
_publ_contact_author_email     'aolei.1997@163.com'
_publ_contact_author_fax     '086057383643848'
_publ_contact_author_phone     '086057383643848'
_publ_section_title
;
<i>tert</i>-Butyl
<i>N</i>-(4-hydroxybenzyl)-<i>N</i>-[4-(prop-2-ynyloxy)benzyl]carbamate
;
loop_
    _publ_author_name
    _publ_author_footnote
    _publ_author_address
    'Ao, Lei' .
;
College of Medicine, Jiaxing University, Jiaxing 314001,
People's Republic of China
;
    'Tu, Jie-Hong' .
;
College of Medicine, Jiaxing University, Jiaxing 314001,
People's Republic of China
;
    'Huang, Xuan' .
;
College of Medicine, Jiaxing University, Jiaxing 314001,
People's Republic of China
;
    'Ding, Bao-Yue' .
;
College of Medicine, Jiaxing University, Jiaxing 314001,
People's Republic of China
;
