# Supplementary material for: tert-Butyl N-(4-hy­droxy­benz­yl)-N-[4-(prop-2-yn­yloxy)benz­yl]carbamate
Source: Acta Crystallogr Sect E Struct Rep Online. 2011 Sep 14;67(Pt 10):o2642. doi: 10.1107/S160053681103683X (PMC3201299; doi:10.1107/S160053681103683X)
Supplement: Supplementary file 2 [file e-67-o2642-Isup2.hkl]

#
# h,k,l, Fc-squared, Fo-squared, sigma(Fo-squared) and status flag
#
data_I
_shelx_title ' lei629 in P 21/c'
_shelx_refln_list_code          4
_shelx_F_calc_maximum      244.00
_exptl_crystal_F_000       784.00
_reflns_d_resolution_high  0.8255
 
loop_
 _symmetry_equiv_pos_as_xyz
 'x, y, z'
 '-x, y+1/2, -z+1/2'
 '-x, -y, -z'
 'x, -y-1/2, z-1/2'
 
_cell_length_a    18.6904
_cell_length_b     6.2611
_cell_length_c    17.3567
_cell_angle_alpha  90.000
_cell_angle_beta   96.791
_cell_angle_gamma  90.000
 
_shelx_F_squared_multiplier     1.000
 
loop_
 _refln_index_h
 _refln_index_k
 _refln_index_l
 _refln_F_squared_calc
 _refln_F_squared_meas
 _refln_F_squared_sigma
 _refln_observed_status
   3   0   0     4034.40     4057.94     44.53 o
   4   0   0     2923.24     2826.63     28.69 o
   5   0   0    19156.40    21110.26    242.02 o
   6   0   0        4.92        8.83      2.65 o
   7   0   0     2328.46     2365.36     26.52 o
   8   0   0     2394.56     2233.95     26.39 o
   9   0   0       11.87        9.87      2.95 o
  10   0   0      629.31      683.15     10.10 o
  11   0   0      186.12      199.74      6.06 o
  12   0   0      363.05      415.68      6.80 o
  13   0   0      691.03      728.17     10.05 o
  14   0   0       10.62       14.65      3.51 o
  15   0   0      230.85      236.12      8.16 o
  16   0   0      165.66      159.70      5.97 o
  17   0   0       15.09       24.37      7.58 o
  18   0   0      108.00      114.60      5.06 o
  19   0   0        7.63        1.83      3.02 o
  20   0   0       11.99       14.90      8.18 o
  21   0   0        7.79        4.12      5.77 o
  22   0   0        0.04       -6.66      4.83 o
   1   1   0     3018.80     2819.83     30.87 o
   2   1   0     6873.34     6782.70     45.24 o
   3   1   0    14037.95    14539.05     96.18 o
   4   1   0     5467.06     5161.09     35.87 o
   5   1   0      557.04      506.28      4.95 o
   6   1   0      254.81      231.00      2.98 o
   7   1   0      274.37      227.98      3.43 o
   8   1   0       99.91       82.75      3.28 o
   9   1   0       40.51       46.32      2.48 o
  10   1   0      445.64      450.22      5.93 o
  11   1   0      422.43      423.75      5.99 o
  12   1   0      150.56      157.23      4.70 o
  13   1   0       66.40       75.23      3.61 o
  14   1   0      515.17      571.63      8.05 o
  15   1   0       19.25       21.61      3.84 o
  16   1   0        2.70        5.24      2.60 o
  17   1   0        7.21        8.88      3.13 o
  18   1   0        4.80        2.89      3.15 o
  19   1   0        2.40        3.79      2.92 o
  20   1   0        2.97        0.82      2.42 o
  21   1   0        4.03        4.57      2.34 o
  22   1   0        0.18       -1.14      2.10 o
   0   2   0     3774.23     3378.68     43.59 o
   1   2   0      609.71      562.07      6.76 o
   2   2   0      873.81      862.46      8.98 o
   3   2   0     2065.74     1998.97     15.37 o
   4   2   0      194.27      180.27      3.29 o
   5   2   0      448.50      412.08      5.09 o
   6   2   0      224.67      238.68      3.70 o
   7   2   0      120.83      128.54      3.39 o
   8   2   0     3413.90     3489.33     27.65 o
   9   2   0      482.16      475.44      6.32 o
  10   2   0      490.75      499.07      5.66 o
  11   2   0        0.28        0.68      1.66 o
  12   2   0       25.91       28.96      3.64 o
  13   2   0      245.39      260.50      4.85 o
  14   2   0        0.01       -1.01      1.69 o
  15   2   0       16.71       15.77      2.35 o
  16   2   0        7.32        6.97      2.38 o
  17   2   0       11.68       14.60      2.74 o
  18   2   0        0.10        0.79      2.09 o
  19   2   0        5.40        7.18      2.55 o
  20   2   0        3.06        2.02      2.16 o
  21   2   0        0.73        2.25      2.44 o
   1   3   0     1175.15     1139.64     12.31 o
   2   3   0      518.80      502.94     12.31 o
   3   3   0        1.68        1.41      2.10 o
   4   3   0      684.30      664.52      8.41 o
   5   3   0      279.46      271.52      4.53 o
   6   3   0       15.08       17.25      2.50 o
   7   3   0        2.09        2.29      2.17 o
   8   3   0        0.29       -1.03      1.88 o
   9   3   0       30.21       35.44      3.25 o
  10   3   0       66.91       70.06      3.99 o
  11   3   0        0.25        1.39      2.39 o
  12   3   0       16.87       14.92      2.33 o
  13   3   0       14.80       14.49      2.67 o
  14   3   0       34.22       26.58      2.89 o
  15   3   0        1.37        2.65      2.16 o
  16   3   0        4.80        3.47      2.47 o
  17   3   0       14.45       13.55      2.89 o
  18   3   0        4.34        3.83      2.36 o
  19   3   0        0.22        1.26      1.96 o
  20   3   0        2.84        3.99      4.90 o
   0   4   0      469.98      486.86     12.87 o
   1   4   0      114.99      126.28      5.71 o
   2   4   0       77.07       80.26      5.59 o
   3   4   0      194.86      177.92      5.01 o
   4   4   0       35.11       31.79      3.26 o
   5   4   0       54.44       66.24      3.77 o
   6   4   0      357.46      355.20      6.31 o
   7   4   0        8.89       12.48      3.18 o
   8   4   0        5.62        4.17      2.59 o
   9   4   0       99.04       95.10      4.86 o
  10   4   0        2.27        1.46      3.06 o
  11   4   0        8.87       12.01      3.07 o
  12   4   0        1.22        0.02      2.33 o
  13   4   0        6.04        6.13      2.83 o
  14   4   0        3.33        3.81      2.60 o
  15   4   0       15.69       16.20      3.50 o
  16   4   0       30.17       30.48      3.73 o
  17   4   0        0.31       -0.64      2.49 o
  18   4   0        4.42        7.63      2.47 o
  19   4   0        0.02        2.17      4.68 o
   1   5   0      169.29      177.02      6.49 o
   2   5   0        8.30        6.76      3.91 o
   3   5   0      455.93      452.19      9.75 o
   4   5   0        1.67        3.61      3.38 o
   5   5   0      286.56      268.45      7.69 o
   6   5   0       12.95       19.66      4.14 o
   7   5   0       22.24       18.29      3.81 o
   8   5   0      111.50      125.89      5.01 o
   9   5   0       18.05       22.64      5.05 o
  10   5   0       14.67       12.85      3.82 o
  11   5   0        5.82        3.77      3.55 o
  12   5   0        0.21       -0.39      3.35 o
  13   5   0        1.09        0.87      3.22 o
  14   5   0        3.85        2.54      3.43 o
  15   5   0        3.60        4.08      2.90 o
  16   5   0        0.10       -0.79      2.21 o
   0   6   0      161.28      195.93      9.97 o
   1   6   0        0.10        0.34      3.38 o
   2   6   0        7.22        9.73      4.50 o
   3   6   0       11.60       11.75      4.80 o
   4   6   0       18.35       24.43      4.67 o
   5   6   0       95.99      103.31      6.73 o
   6   6   0        9.96        7.89      4.85 o
   7   6   0       48.19       45.84      9.28 o
   8   6   0       87.19      125.21      6.56 o
   9   6   0        0.03        0.70      3.24 o
  10   6   0        5.89        7.00      3.71 o
  11   6   0        1.43        7.82      3.96 o
  12   6   0        0.31        1.44      4.05 o
  13   6   0        0.99       -0.66      5.33 o
   1   7   0        0.05        1.63      4.15 o
   2   7   0       55.88       73.59      7.98 o
   3   7   0        4.49        2.61      5.43 o
   4   7   0       34.17       40.01     11.00 o
   5   7   0       23.03       13.84     10.70 o
   6   7   0        0.15        6.67      9.38 o
   7   7   0       21.28       16.69      5.77 o
   8   7   0       11.40        9.60      5.40 o
 -22   1   1        0.01        1.69      2.50 o
 -21   1   1        1.02        3.07      2.78 o
 -20   1   1        6.95        7.02      3.46 o
 -19   1   1        5.23        7.53      3.11 o
 -18   1   1       14.68       17.25      3.49 o
 -17   1   1       16.34       18.51      3.41 o
 -16   1   1        2.22        4.10      2.96 o
 -15   1   1        1.94        4.69      2.97 o
 -14   1   1        7.20        7.70      2.92 o
 -13   1   1      161.37      144.05      4.18 o
 -12   1   1        5.80        3.24      2.94 o
 -11   1   1        5.17        1.55      2.21 o
 -10   1   1     1185.99     1255.47     12.63 o
  -9   1   1       50.69       58.28      3.03 o
  -8   1   1     2268.20     2273.83     19.75 o
  -7   1   1       25.86       26.94      2.00 o
  -6   1   1      144.45      122.61      2.63 o
  -5   1   1      305.70      283.71      4.30 o
  -4   1   1      112.89      106.97      2.97 o
  -3   1   1      665.71      601.36      4.86 o
  -2   1   1      467.27      380.81      3.59 o
  -1   1   1      112.31       96.44      2.16 o
   0   1   1     8473.66     7463.62    210.57 o
   1   1   1      666.72      520.35      3.63 o
   2   1   1     4044.37     3825.55     26.14 o
   3   1   1     1869.84     1690.31     10.73 o
   4   1   1    17962.69    18876.80    174.74 o
   5   1   1     4979.05     4883.47     33.98 o
   6   1   1     1008.44      953.16      7.33 o
   7   1   1      369.02      335.55      3.70 o
   8   1   1     2713.10     2644.09     21.72 o
   9   1   1     1217.81     1185.38     11.03 o
  10   1   1      763.20      804.46      8.36 o
  11   1   1      686.79      717.30      8.38 o
  12   1   1      317.13      337.71      5.26 o
  13   1   1       17.63       18.89      2.95 o
  14   1   1       40.54       60.02      3.47 o
  15   1   1       38.31       32.20      3.01 o
  16   1   1       60.27       65.14      4.21 o
  17   1   1        6.11        4.71      2.30 o
  18   1   1        4.65        3.22      2.43 o
  19   1   1        6.99        4.36      3.37 o
  20   1   1        2.98        2.29      2.06 o
  21   1   1        0.30       -1.29      1.96 o
  22   1   1        0.59        3.59      3.31 o
 -21   2   1        0.01       -0.16      2.38 o
 -20   2   1        9.79        6.99      2.98 o
 -19   2   1        1.73        1.16      2.80 o
 -18   2   1        0.02       -1.08      2.16 o
 -17   2   1       28.95       32.55      3.37 o
 -16   2   1       83.24       77.28      4.57 o
 -15   2   1       42.12       41.31      2.87 o
 -14   2   1        5.79        4.79      2.10 o
 -13   2   1        3.67        2.09      1.95 o
 -12   2   1        1.62        1.89      2.37 o
 -11   2   1        6.74        4.66      2.02 o
 -10   2   1     1397.90     1454.64     12.23 o
  -9   2   1      295.79      300.84      5.44 o
  -8   2   1      329.83      319.63      4.63 o
  -7   2   1       54.17       45.09      2.77 o
  -6   2   1      346.44      368.92      4.20 o
  -5   2   1     2425.26     2451.80     17.09 o
  -4   2   1      697.38      640.28      6.66 o
  -3   2   1       27.85       25.92      2.63 o
  -2   2   1      175.63      169.89      3.93 o
  -1   2   1      572.38      452.06     12.31 o
   0   2   1      271.39      231.43      4.44 o
   1   2   1        2.28        2.13      1.92 o
   2   2   1     1048.19     1020.49      8.87 o
   3   2   1      263.70      262.62      3.55 o
   4   2   1     1277.72     1287.73     10.29 o
   5   2   1      245.38      239.05      3.39 o
   6   2   1      516.94      470.91      5.46 o
   7   2   1       36.62       29.81      2.52 o
   8   2   1       27.50       31.27      2.53 o
   9   2   1       45.08       40.79      1.82 o
  10   2   1       71.28       81.63      2.57 o
  11   2   1       14.13       11.87      1.93 o
  12   2   1       88.69       89.81      3.09 o
  13   2   1        5.88        5.53      1.82 o
  14   2   1      259.75      243.04      4.40 o
  15   2   1        5.20        3.43      1.76 o
  16   2   1        7.94        9.90      2.11 o
  17   2   1        3.83        3.15      1.77 o
  18   2   1        1.07        0.25      1.50 o
  19   2   1        0.27       -0.49      1.64 o
  20   2   1        0.07       -0.38      1.86 o
  21   2   1        2.68       -1.23      4.33 o
 -20   3   1        9.50       12.65      2.86 o
 -19   3   1        1.22        0.57      2.28 o
 -18   3   1       10.89        9.81      2.61 o
 -17   3   1       11.41       12.05      2.88 o
 -16   3   1        5.62        6.93      2.68 o
 -15   3   1       10.02        7.72      2.56 o
 -14   3   1        9.67       11.54      2.32 o
 -13   3   1       57.13       51.97      3.12 o
 -12   3   1      146.04      153.86      3.77 o
 -11   3   1       70.91       68.28      4.05 o
 -10   3   1      103.77      108.33      4.13 o
  -9   3   1        6.90       10.73      2.96 o
  -8   3   1      295.83      292.84      4.91 o
  -7   3   1       15.53       26.34      2.73 o
  -6   3   1        2.31        1.36      1.99 o
  -5   3   1     3080.54     3331.51     27.02 o
  -4   3   1       32.63       39.64      3.61 o
  -3   3   1       53.21       40.10      3.04 o
  -2   3   1      174.16      172.43      4.47 o
  -1   3   1       50.55       45.40      3.83 o
   0   3   1      155.48      158.05     21.13 o
   1   3   1        4.10        2.08      2.06 o
   2   3   1      162.93      155.54      3.69 o
   3   3   1       86.93       85.79      3.76 o
   4   3   1       46.58       54.71      3.18 o
   5   3   1        1.10        4.26      1.94 o
   6   3   1        2.14        2.96      1.96 o
   7   3   1      711.71      724.36      7.72 o
   8   3   1       85.06       77.43      2.96 o
   9   3   1       56.80       53.57      3.84 o
  10   3   1        1.28        1.55      2.03 o
  11   3   1      127.72      139.52      4.03 o
  12   3   1        0.21        2.39      2.60 o
  13   3   1        7.25        7.80      2.19 o
  14   3   1        4.67        6.41      2.44 o
  15   3   1        0.37        0.41      2.00 o
  16   3   1        6.33        4.50      2.20 o
  17   3   1        0.55        0.82      1.89 o
  18   3   1        4.14        5.66      2.78 o
  19   3   1        0.00       -2.15      2.94 o
  20   3   1        2.99       -1.28      4.73 o
 -19   4   1        0.11        2.65      2.60 o
 -18   4   1        0.01        1.14      2.25 o
 -17   4   1       10.69        9.86      3.42 o
 -16   4   1       10.16        8.27      3.11 o
 -15   4   1        0.26        5.53      2.84 o
 -14   4   1        6.30        6.55      2.72 o
 -13   4   1        0.05        1.59      2.56 o
 -12   4   1       77.09       84.33      4.80 o
 -11   4   1       77.92       83.94      5.13 o
 -10   4   1       60.01       72.10      4.78 o
  -9   4   1       71.74       75.77      3.90 o
  -8   4   1      632.30      666.65      8.79 o
  -7   4   1      312.26      326.15      6.13 o
  -6   4   1        6.44        9.50      3.05 o
  -5   4   1      266.50      254.52      5.48 o
  -4   4   1       11.61       15.42      3.10 o
  -3   4   1       53.34       63.21      3.85 o
  -2   4   1        0.12       -1.16      2.80 o
  -1   4   1       77.37       84.69      4.52 o
   0   4   1      409.45      376.09      9.70 o
   1   4   1       19.46       22.08      3.25 o
   2   4   1       10.12       15.44      3.97 o
   3   4   1        3.93        4.83      2.68 o
   4   4   1        0.39       -1.20      2.62 o
   5   4   1      547.11      533.96      8.34 o
   6   4   1      323.81      339.33      6.00 o
   7   4   1      360.64      338.96      6.77 o
   8   4   1        6.79        7.60      2.68 o
   9   4   1        0.09       -1.53      2.28 o
  10   4   1      285.73      280.52      6.55 o
  11   4   1       37.48       39.62      3.56 o
  12   4   1       12.02        8.17      2.78 o
  13   4   1       11.87       11.74      3.14 o
  14   4   1        2.66        2.56      2.33 o
  15   4   1        1.47        3.98      2.09 o
  16   4   1        2.74        2.61      1.91 o
  17   4   1        5.10        7.12      2.53 o
  18   4   1        1.44       -3.07      4.78 o
 -17   5   1        0.75        2.92      3.37 o
 -16   5   1        0.24        4.09      3.54 o
 -15   5   1        2.24        3.75      3.12 o
 -14   5   1       19.54       19.03      7.29 o
 -13   5   1        0.49       -0.92      3.29 o
 -12   5   1       13.41       12.11      4.39 o
 -11   5   1        1.65        3.94      3.65 o
 -10   5   1       42.82       44.44      3.94 o
  -9   5   1      104.31      106.02      5.11 o
  -8   5   1       48.89       65.57      4.73 o
  -7   5   1      151.79      158.19      5.47 o
  -6   5   1        0.12        0.80      2.76 o
  -5   5   1       16.94       15.92      3.82 o
  -4   5   1        1.60       -3.56      3.71 o
  -3   5   1       59.21       74.80      5.30 o
  -2   5   1      222.35      247.49      6.56 o
  -1   5   1       12.98       23.51      4.70 o
   0   5   1        6.26        7.50      4.79 o
   1   5   1        1.01        2.00      3.59 o
   2   5   1      111.20      122.37      6.90 o
   3   5   1      237.88      222.03      6.64 o
   4   5   1        0.11        3.31      3.26 o
   5   5   1        0.09        2.80      3.64 o
   6   5   1      413.65      452.20      8.76 o
   7   5   1       81.41       87.03      4.76 o
   8   5   1       54.50       58.62      5.47 o
   9   5   1       37.76       42.44      4.77 o
  10   5   1       55.74       56.93      4.28 o
  11   5   1       14.34       14.53      4.24 o
  12   5   1        1.03        3.04      3.35 o
  13   5   1        2.09        4.61      3.84 o
  14   5   1        7.15        4.18      3.50 o
  15   5   1        3.49        2.71      2.52 o
  16   5   1        0.74        4.84      3.02 o
 -13   6   1       16.76       13.22      8.04 o
 -12   6   1        0.00       -0.19      3.74 o
 -11   6   1        3.47        2.35      3.49 o
 -10   6   1        4.41        5.76      3.79 o
  -9   6   1        1.52        0.75      3.86 o
  -8   6   1      171.62      201.33      8.55 o
  -7   6   1        1.06       -2.12      3.95 o
  -6   6   1      112.77      136.07      6.74 o
  -5   6   1       50.15       69.47      5.47 o
  -4   6   1      187.45      216.04      7.86 o
  -3   6   1       83.60       82.81      6.39 o
  -2   6   1        3.41        0.15      2.57 o
  -1   6   1       21.61       35.31      6.09 o
   0   6   1      255.87      264.19      8.53 o
   1   6   1      307.77      344.42      8.83 o
   2   6   1       28.90       41.44      6.70 o
   3   6   1      102.49      112.30      6.93 o
   4   6   1       50.65       53.81      6.88 o
   5   6   1       67.87       85.13      7.03 o
   6   6   1        3.68        1.91      3.77 o
   7   6   1        7.04        3.02      4.09 o
   8   6   1        0.00        0.02      3.35 o
   9   6   1        1.04        3.99      3.99 o
  10   6   1        0.65        2.76      3.26 o
  11   6   1        1.96        0.41      3.49 o
  12   6   1        8.44        4.36      5.29 o
  13   6   1       33.69       30.50     13.78 o
  -8   7   1        0.93        1.99      4.82 o
  -7   7   1        9.47        8.82      5.01 o
  -6   7   1        3.52        5.07      4.55 o
  -5   7   1        0.06        1.53      4.14 o
  -4   7   1        6.03       10.91     10.52 o
  -3   7   1        0.92       -0.78      5.26 o
  -2   7   1       10.42        6.20      5.89 o
  -1   7   1       21.71        6.61      5.87 o
   0   7   1        5.80        3.61      4.50 o
   1   7   1       27.53       20.28     12.13 o
   2   7   1        4.99        1.03      4.09 o
   3   7   1        0.02        2.00      5.52 o
   4   7   1       19.75       33.21      9.74 o
   5   7   1        0.26        4.66     10.72 o
   6   7   1       26.12       14.25      5.67 o
   7   7   1        0.26       -1.93      4.74 o
   8   7   1        6.15        1.63      5.07 o
 -22   0   2        1.35       19.02     19.48 o
 -21   0   2        2.30        7.06      5.09 o
 -20   0   2        2.45        1.36      4.13 o
 -19   0   2       17.48       11.76      6.96 o
 -18   0   2       19.01       19.65      3.88 o
 -17   0   2      136.71      144.92      8.11 o
 -16   0   2      106.10      121.35      6.52 o
 -15   0   2       60.04       53.50      4.71 o
 -14   0   2      105.44      131.46      5.31 o
 -13   0   2       92.81      112.36      4.33 o
 -12   0   2       19.27       14.89      4.54 o
 -11   0   2       85.38       65.63      4.27 o
 -10   0   2      157.17      148.88      5.10 o
  -9   0   2        6.63       10.72      3.03 o
  -8   0   2      227.29      240.99      5.65 o
  -7   0   2      421.66      458.46      7.75 o
  -6   0   2     3668.29     3374.72     42.87 o
  -5   0   2      167.06      166.00      4.97 o
  -4   0   2      270.04      225.47      4.98 o
  -3   0   2     3468.61     3422.03     36.49 o
  -2   0   2     5460.39     5371.11     59.48 o
   2   0   2      477.33      468.47      4.87 o
   3   0   2       64.76       44.22      2.73 o
   4   0   2    59536.51    71683.06    883.38 o
   5   0   2     9563.78    10069.02    106.89 o
   6   0   2       79.02       91.13      2.53 o
   7   0   2     1345.36     1263.82     14.48 o
   8   0   2     3152.10     3231.75     34.66 o
   9   0   2     1179.54     1228.51     14.32 o
  10   0   2      382.29      438.24      7.32 o
  11   0   2       34.67       57.07      5.09 o
  12   0   2      139.21      144.20      3.88 o
  13   0   2       42.58       41.49      4.17 o
  14   0   2      633.25      687.15      9.66 o
  15   0   2       15.10       10.66      3.46 o
  16   0   2      531.63      580.56     13.14 o
  17   0   2       24.66       24.56      4.38 o
  18   0   2        4.87        5.03      2.85 o
  19   0   2        5.59        4.41      2.69 o
  20   0   2        3.77        6.23      4.68 o
  21   0   2       18.12       24.05      6.62 o
  22   0   2        0.42       -8.57      9.35 o
 -22   1   2        2.64       -2.99      4.01 o
 -21   1   2        0.00        0.87      2.58 o
 -20   1   2       13.32       13.38      3.86 o
 -19   1   2        4.76        0.55      2.71 o
 -18   1   2       28.53       21.30      3.93 o
 -17   1   2        1.47        2.07      2.75 o
 -16   1   2      134.89      139.05      5.49 o
 -15   1   2       75.04       86.45      4.89 o
 -14   1   2        3.19        3.04      2.81 o
 -13   1   2       34.49       44.60      4.02 o
 -12   1   2       19.33       16.75      3.70 o
 -11   1   2       79.52       88.60      3.65 o
 -10   1   2      356.98      372.31      5.46 o
  -9   1   2        7.30        4.66      1.93 o
  -8   1   2      939.31      961.76      9.90 o
  -7   1   2      194.06      193.23      3.12 o
  -6   1   2      601.70      557.79      5.60 o
  -5   1   2      281.36      224.85      3.10 o
  -4   1   2      378.72      346.31      3.94 o
  -3   1   2     2195.09     1956.81     14.15 o
  -2   1   2      138.12      149.77      3.26 o
  -1   1   2     4715.48     4544.31     34.33 o
   0   1   2    14853.61    13841.10    273.76 o
   1   1   2     9323.34     9330.42     76.32 o
   2   1   2    20825.56    22165.43    146.26 o
   3   1   2     2458.58     2238.03     32.09 o
   4   1   2     2063.70     1795.34     11.45 o
   5   1   2     8366.60     8047.88    149.29 o
   6   1   2     1358.94     1309.47      8.82 o
   7   1   2     5181.90     5130.19     32.71 o
   8   1   2     2351.63     2243.46     23.43 o
   9   1   2        8.30       10.06      1.23 o
  10   1   2      102.31       93.10      2.93 o
  11   1   2       24.84       27.69      2.49 o
  12   1   2      323.05      275.30      4.69 o
  13   1   2      109.19      116.21      3.86 o
  14   1   2       25.38       31.15      2.54 o
  15   1   2      524.64      525.37      7.61 o
  16   1   2       13.88       15.19      3.21 o
  17   1   2        4.27       -1.11      1.88 o
  18   1   2        2.15        0.75      1.85 o
  19   1   2       11.22        7.62      2.56 o
  20   1   2       24.53       18.43      4.62 o
  21   1   2        6.15        8.18      4.11 o
 -21   2   2        1.60        4.29      3.42 o
 -20   2   2       15.78       14.05      3.22 o
 -19   2   2       12.41       12.10      3.09 o
 -18   2   2        0.71        1.82      2.58 o
 -17   2   2        2.74        1.65      2.33 o
 -16   2   2        9.01       10.26      2.79 o
 -15   2   2       11.72       16.57      3.29 o
 -14   2   2        0.02        0.47      2.39 o
 -13   2   2       35.42       33.17      2.79 o
 -12   2   2        0.71       -0.94      1.85 o
 -11   2   2       12.55        8.67      2.08 o
 -10   2   2       51.73       48.13      2.43 o
  -9   2   2       97.44       82.79      3.11 o
  -8   2   2      996.42     1060.85      9.75 o
  -7   2   2      780.61      852.34      8.34 o
  -6   2   2       45.48       36.99      2.23 o
  -5   2   2      622.55      671.55      6.71 o
  -4   2   2      754.25      663.15      6.92 o
  -3   2   2     2183.32     2032.72     16.07 o
  -2   2   2        2.77       -1.18      2.26 o
  -1   2   2     2864.77     2704.45     22.78 o
   0   2   2       16.91       14.71      2.43 o
   1   2   2      450.05      433.78      5.60 o
   2   2   2       55.35       52.60      2.37 o
   3   2   2       38.95       41.41      1.93 o
   4   2   2     1214.99     1196.07     11.28 o
   5   2   2      221.93      211.72      3.65 o
   6   2   2     1210.38     1208.08      9.24 o
   7   2   2      488.85      467.20      5.48 o
   8   2   2      645.33      634.67      6.55 o
   9   2   2      770.23      671.75     12.30 o
  10   2   2       13.98       10.34      1.25 o
  11   2   2      101.70       94.60      3.34 o
  12   2   2      176.68      174.74      3.16 o
  13   2   2        8.10       10.65      2.29 o
  14   2   2       27.16       24.31      2.61 o
  15   2   2       21.38       22.61      1.77 o
  16   2   2       29.02       24.75      1.87 o
  17   2   2       46.36       44.43      2.11 o
  18   2   2        7.31        7.65      1.76 o
  19   2   2        0.16        1.44      1.49 o
  20   2   2        0.73        5.02      5.33 o
  21   2   2        2.93        1.29      3.55 o
 -20   3   2        0.03        4.22      2.85 o
 -19   3   2       10.05       15.07      3.07 o
 -18   3   2        0.01       -2.72      2.72 o
 -17   3   2        0.16        0.72      2.46 o
 -16   3   2       11.08       10.47      2.97 o
 -15   3   2       56.60       61.46      3.50 o
 -14   3   2        7.77        2.67      2.22 o
 -13   3   2       12.52       15.36      2.92 o
 -12   3   2       26.52       24.21      2.77 o
 -11   3   2       12.73       13.79      3.14 o
 -10   3   2        5.70        1.89      2.33 o
  -9   3   2       16.17       21.93      2.79 o
  -8   3   2       65.60       81.89      5.18 o
  -7   3   2       32.96       32.68      2.70 o
  -6   3   2      301.10      346.15      5.90 o
  -5   3   2       87.12       70.81      3.49 o
  -4   3   2      112.75       96.33      3.71 o
  -3   3   2      377.15      390.29      5.82 o
  -2   3   2       43.47       51.06      3.68 o
  -1   3   2      322.14      329.40      6.23 o
   0   3   2      447.88      512.06      8.27 o
   1   3   2      327.91      324.47      5.79 o
   2   3   2       53.14       51.38      2.87 o
   3   3   2     1229.50     1269.43     12.37 o
   4   3   2      239.88      203.41      4.77 o
   5   3   2       78.88       88.65      3.23 o
   6   3   2       30.07       26.92      2.14 o
   7   3   2      231.68      265.55      4.63 o
   8   3   2        1.93        1.78      1.65 o
   9   3   2      145.95      130.01      3.73 o
  10   3   2        2.47        0.50      1.86 o
  11   3   2      107.78      111.95      4.63 o
  12   3   2        7.11        3.68      1.57 o
  13   3   2       35.29       46.44      2.87 o
  14   3   2       27.42       29.22      2.43 o
  15   3   2        9.89       11.41      2.35 o
  16   3   2        3.86        3.20      1.82 o
  17   3   2        4.44        2.29      1.30 o
  18   3   2        0.09       -0.79      1.28 o
  19   3   2        0.65        4.29      5.82 o
  20   3   2        0.01       -2.58      4.38 o
 -19   4   2        3.49        7.55      3.56 o
 -18   4   2        0.89       -0.08      2.61 o
 -17   4   2        1.46        6.66      3.71 o
 -16   4   2       10.07        6.99      3.08 o
 -15   4   2        8.40        8.02      3.14 o
 -14   4   2        2.56        0.02      2.08 o
 -13   4   2       34.92       28.51      4.58 o
 -12   4   2       33.45       43.32      4.75 o
 -11   4   2       11.93       18.59      4.34 o
 -10   4   2      127.99      141.03      6.78 o
  -9   4   2        3.52        4.70      2.88 o
  -8   4   2        9.88       13.90      3.21 o
  -7   4   2       47.65       46.14      4.39 o
  -6   4   2      101.82       92.49      4.16 o
  -5   4   2      157.33      164.14      4.85 o
  -4   4   2       82.42       86.97      4.68 o
  -3   4   2       33.86       41.37      3.57 o
  -2   4   2      821.46      865.90     11.35 o
  -1   4   2       79.21       85.68      4.58 o
   0   4   2      200.42      193.97      6.01 o
   1   4   2      724.28      751.18     10.10 o
   2   4   2       83.53       91.56      5.02 o
   3   4   2        3.21        0.91      2.57 o
   4   4   2       11.78       10.89      2.87 o
   5   4   2      136.70      155.49      4.87 o
   6   4   2        6.65        5.45      2.66 o
   7   4   2      349.27      327.26      5.82 o
   8   4   2      272.98      264.12      6.98 o
   9   4   2       24.16       32.24      2.78 o
  10   4   2      197.43      177.57      4.43 o
  11   4   2       14.62       14.93      3.02 o
  12   4   2       11.50        9.38      2.67 o
  13   4   2        1.97        2.15      2.18 o
  14   4   2       10.24       10.40      2.36 o
  15   4   2       30.84       33.82      2.73 o
  16   4   2        3.91        2.07      1.77 o
  17   4   2        5.54       11.45      6.28 o
  18   4   2        0.00        7.94     10.43 o
 -17   5   2        3.23        4.96      3.26 o
 -16   5   2        3.34        6.96      3.77 o
 -15   5   2        0.90        5.68      3.60 o
 -14   5   2       20.68        9.69      4.72 o
 -13   5   2        0.93       -1.75      3.42 o
 -12   5   2        4.97        5.31      3.67 o
 -11   5   2        6.67        8.40      5.78 o
 -10   5   2        0.27        0.62      3.09 o
  -9   5   2        7.81        2.84      3.01 o
  -8   5   2       43.53       43.31      4.26 o
  -7   5   2        9.44       13.52      3.62 o
  -6   5   2        0.40       -0.94      3.05 o
  -5   5   2       52.65       57.70      4.51 o
  -4   5   2      226.59      261.38      7.11 o
  -3   5   2       11.17        4.12      3.39 o
  -2   5   2       85.12       85.38      6.12 o
  -1   5   2      175.43      171.52      7.41 o
   0   5   2      178.67      209.28      6.32 o
   1   5   2      221.10      224.58      7.22 o
   2   5   2        9.65        9.33      4.20 o
   3   5   2       10.66       13.03      4.20 o
   4   5   2        1.33        6.46      3.90 o
   5   5   2      373.68      424.24      8.04 o
   6   5   2       33.83       44.31      4.27 o
   7   5   2      348.69      362.44      7.98 o
   8   5   2        0.35        0.32      2.69 o
   9   5   2       70.98       70.52      4.72 o
  10   5   2       56.90       49.81      4.55 o
  11   5   2        1.46        0.78      2.30 o
  12   5   2       28.10       28.61      6.52 o
  13   5   2        0.06        2.36      3.24 o
  14   5   2        2.59        3.61      4.36 o
  15   5   2        0.22        5.30      3.38 o
  16   5   2        0.01        0.44      7.08 o
 -13   6   2        7.22       10.09      6.34 o
 -12   6   2        0.00        4.80      4.55 o
 -11   6   2        2.21        5.47      3.75 o
 -10   6   2        0.66        0.21      3.90 o
  -9   6   2        4.82        4.55      4.05 o
  -8   6   2        3.94        2.71      3.73 o
  -7   6   2        0.00       -0.23      3.68 o
  -6   6   2        1.73        5.66      4.09 o
  -5   6   2        7.23        6.34      4.03 o
  -4   6   2      146.80      165.39      7.77 o
  -3   6   2        3.35        2.66      3.94 o
  -2   6   2       33.68       33.01      5.48 o
  -1   6   2      185.95      192.04     10.13 o
   0   6   2       40.22       42.71      6.42 o
   1   6   2      139.17      162.43      7.08 o
   2   6   2        2.42        4.52      4.61 o
   3   6   2       78.25       72.06      6.08 o
   4   6   2      143.03      199.83      7.18 o
   5   6   2        0.01       -1.54      4.62 o
   6   6   2       14.78       15.62      4.67 o
   7   6   2        8.54        8.25      4.80 o
   8   6   2        0.00       -3.79      3.49 o
   9   6   2        0.13       -1.72      3.16 o
  10   6   2        0.01       -3.33      3.88 o
  11   6   2        2.59        2.12      3.46 o
  12   6   2        7.08        1.71      4.81 o
  13   6   2        0.08        9.95      8.05 o
  -8   7   2       11.49        8.23      5.86 o
  -7   7   2       10.33       10.28      5.59 o
  -6   7   2       10.26        7.52      5.03 o
  -5   7   2        1.76       -0.59      5.08 o
  -4   7   2       14.28        5.71      5.16 o
  -3   7   2       10.40        8.87      5.38 o
  -2   7   2       11.71       11.55      7.14 o
  -1   7   2        2.56        2.71      6.29 o
   0   7   2        8.90        9.94      6.02 o
   1   7   2        2.54       -1.93      5.54 o
   2   7   2        7.07       24.94     12.47 o
   3   7   2        7.95       11.07      6.76 o
   4   7   2        0.01       -0.25      4.37 o
   5   7   2        8.02        4.98      5.64 o
   6   7   2        6.34        2.68      4.90 o
   7   7   2        1.90        1.09      5.49 o
   8   7   2       33.89       28.69     10.69 o
 -22   1   3        1.35        1.13      3.09 o
 -21   1   3        2.70        1.91      3.64 o
 -20   1   3        0.17        2.18      2.94 o
 -19   1   3        0.39       -1.09      2.78 o
 -18   1   3        0.04        0.35      2.57 o
 -17   1   3       72.21       72.40      4.64 o
 -16   1   3       39.81       37.99      4.04 o
 -15   1   3       45.85       48.75      3.91 o
 -14   1   3        1.36        2.18      2.55 o
 -13   1   3       26.11       32.68      3.14 o
 -12   1   3        1.43        3.53      2.29 o
 -11   1   3      162.82      165.92      4.50 o
 -10   1   3        7.51        6.34      2.21 o
  -9   1   3      223.31      222.58      4.87 o
  -8   1   3     1149.74     1146.05     10.98 o
  -7   1   3      528.46      530.48      5.40 o
  -6   1   3        0.03        1.09      1.22 o
  -5   1   3     1078.75     1059.14      8.54 o
  -4   1   3       38.90       36.04      1.93 o
  -3   1   3      119.25      110.63      2.81 o
  -2   1   3     3851.07     3435.81     28.04 o
  -1   1   3     2323.51     2034.08     14.46 o
   0   1   3        6.02        0.43      1.09 o
   1   1   3      123.73      113.92      2.07 o
   2   1   3      545.82      511.70      4.40 o
   3   1   3       18.89       18.06      1.38 o
   4   1   3     2569.00     2173.28     35.01 o
   5   1   3      546.56      490.62      5.90 o
   6   1   3     1357.49     1295.85     11.94 o
   7   1   3       75.18       57.32      3.01 o
   8   1   3     1491.19     1444.69     10.06 o
   9   1   3      199.69      159.91      2.27 o
  10   1   3      145.45      152.12      3.47 o
  11   1   3       65.92       65.17      1.65 o
  12   1   3      102.68       98.11      1.94 o
  13   1   3        8.70        7.44      1.42 o
  14   1   3       72.58       71.47      2.45 o
  15   1   3        1.64        1.87      1.38 o
  16   1   3      128.22      127.13      2.65 o
  17   1   3       49.41       51.93      3.03 o
  18   1   3       15.74       16.81      3.11 o
  19   1   3        0.00        0.67      1.36 o
  20   1   3        7.30        0.24      2.29 o
  21   1   3        0.01        1.21      3.24 o
 -21   2   3        2.30        3.45      2.92 o
 -20   2   3        5.16        7.37      3.10 o
 -19   2   3       19.49       26.80      4.53 o
 -18   2   3        5.72        4.30      2.90 o
 -17   2   3        1.19        1.48      2.34 o
 -16   2   3      116.04      112.70      4.16 o
 -15   2   3        0.75        2.32      2.48 o
 -14   2   3       98.65      105.93      3.77 o
 -13   2   3       41.17       41.95      3.01 o
 -12   2   3      336.45      335.99      6.44 o
 -11   2   3       32.13       33.32      2.39 o
 -10   2   3      239.68      255.38      4.15 o
  -9   2   3       22.38       31.73      2.28 o
  -8   2   3      684.60      730.74      7.45 o
  -7   2   3     1166.76     1173.87     10.58 o
  -6   2   3     1496.07     1616.21     15.60 o
  -5   2   3      489.69      472.94      5.94 o
  -4   2   3     5229.70     5409.86     39.80 o
  -3   2   3      660.67      616.96      8.38 o
  -2   2   3      741.28      723.61      8.09 o
  -1   2   3     1236.82     1129.87     23.63 o
   0   2   3      490.61      494.11      5.81 o
   1   2   3      675.21      643.99      6.39 o
   2   2   3     1029.98      890.31     12.40 o
   3   2   3      411.85      390.09      4.10 o
   4   2   3      313.86      308.18      4.03 o
   5   2   3      283.20      267.19      3.28 o
   6   2   3     1834.07     1833.04     13.22 o
   7   2   3      991.30      919.77      8.60 o
   8   2   3        2.69        1.28      0.94 o
   9   2   3     1484.89     1407.13     11.87 o
  10   2   3      298.03      294.14      3.41 o
  11   2   3      767.32      734.06      6.72 o
  12   2   3       33.35       34.11      2.90 o
  13   2   3       34.95       41.27      5.39 o
  14   2   3      142.59      153.99      3.43 o
  15   2   3        0.37        0.62      0.88 o
  16   2   3        5.49        4.86      1.85 o
  17   2   3        2.34        2.21      1.14 o
  18   2   3        4.43        0.99      1.00 o
  19   2   3        5.93        8.70      4.31 o
  20   2   3        3.66        3.81      4.27 o
  21   2   3        0.24        6.56      4.67 o
 -20   3   3        8.27        8.93      4.31 o
 -19   3   3        2.56        0.16      2.98 o
 -18   3   3       17.19       16.81      3.73 o
 -17   3   3       45.05       45.72      3.69 o
 -16   3   3       28.43       35.86      3.40 o
 -15   3   3        0.63        0.48      2.28 o
 -14   3   3        9.00        6.27      2.79 o
 -13   3   3       18.72       14.16      3.54 o
 -12   3   3        4.35        4.93      2.60 o
 -11   3   3       43.59       41.49      3.24 o
 -10   3   3       85.25      103.77      3.79 o
  -9   3   3      506.49      515.83      8.37 o
  -8   3   3      123.14      155.32      5.57 o
  -7   3   3      219.82      206.23      4.70 o
  -6   3   3      506.70      565.12      7.31 o
  -5   3   3     1410.93     1312.39     19.38 o
  -4   3   3      798.31      846.36     12.13 o
  -3   3   3       16.79        5.52      2.67 o
  -2   3   3      326.10      346.34      6.05 o
  -1   3   3     3887.41     4174.11     37.28 o
   0   3   3      501.62      509.83      6.80 o
   1   3   3     1345.46     1329.51     12.44 o
   2   3   3      755.61      698.33     13.09 o
   3   3   3      237.25      249.69      4.73 o
   4   3   3      421.92      387.26      6.08 o
   5   3   3      187.34      221.87      3.78 o
   6   3   3      192.54      196.74      3.45 o
   7   3   3      500.37      497.53      5.79 o
   8   3   3       11.29       13.79      1.85 o
   9   3   3        2.77        1.59      2.36 o
  10   3   3        4.82        2.65      2.46 o
  11   3   3      542.44      538.94      5.86 o
  12   3   3      457.32      452.26      5.50 o
  13   3   3        5.32        5.69      1.51 o
  14   3   3       63.67       59.88      2.24 o
  15   3   3       70.51       73.73      3.44 o
  16   3   3        0.16       -0.13      1.06 o
  17   3   3       18.16       17.44      5.50 o
  18   3   3        0.89        1.70      5.07 o
  19   3   3       11.94        8.40      5.27 o
  20   3   3        1.91        3.95      4.67 o
 -19   4   3        0.44        8.76      4.54 o
 -18   4   3        0.39       -0.52      2.57 o
 -17   4   3        5.18        4.63      3.36 o
 -16   4   3       42.45       38.48     10.30 o
 -15   4   3       16.72       13.35      3.96 o
 -14   4   3        0.14       -1.31      2.67 o
 -13   4   3        0.05       -1.24      3.25 o
 -12   4   3       15.60       19.26      4.62 o
 -11   4   3       16.53       19.31      4.59 o
 -10   4   3       71.61       74.91      6.34 o
  -9   4   3       70.88       93.77      4.53 o
  -8   4   3        3.14       10.17      3.86 o
  -7   4   3      146.30      128.61      4.90 o
  -6   4   3      282.47      304.59      6.01 o
  -5   4   3       47.85       44.97      4.49 o
  -4   4   3      215.36      252.42      6.17 o
  -3   4   3      810.43      842.25     12.70 o
  -2   4   3       88.50       90.91      4.87 o
  -1   4   3       69.50       65.34      4.38 o
   0   4   3       48.02       49.90      4.24 o
   1   4   3      271.07      278.52      6.02 o
   2   4   3      122.36      122.39      4.58 o
   3   4   3      596.26      600.37     13.43 o
   4   4   3      275.99      250.70      8.18 o
   5   4   3       25.00       25.34      3.12 o
   6   4   3        8.17        4.90      3.18 o
   7   4   3        2.93        5.29      2.54 o
   8   4   3       33.55       37.69      3.04 o
   9   4   3      442.13      477.16      7.05 o
  10   4   3      162.80      183.61      5.96 o
  11   4   3        5.63        6.63      3.41 o
  12   4   3       39.52       46.91      5.55 o
  13   4   3       17.76       12.72      2.33 o
  14   4   3       17.94       13.09      2.13 o
  15   4   3       10.53       12.10      1.69 o
  16   4   3       10.64        6.86      1.63 o
  17   4   3        0.14        1.56      4.98 o
  18   4   3        4.82        8.00      6.93 o
 -16   5   3        1.50       -1.45      3.11 o
 -15   5   3        2.10        1.72      3.29 o
 -14   5   3        1.32       -1.61      3.66 o
 -13   5   3        5.96        1.55      4.14 o
 -12   5   3        6.62        6.08      4.38 o
 -11   5   3       76.09       94.49      8.22 o
 -10   5   3        9.20       11.83      3.89 o
  -9   5   3      154.72      190.59      6.26 o
  -8   5   3       43.04       42.38      4.20 o
  -7   5   3        6.47        7.27      3.60 o
  -6   5   3      165.28      181.22      5.80 o
  -5   5   3       13.26       19.69      3.96 o
  -4   5   3        0.02        1.24      3.24 o
  -3   5   3      102.03      112.68      5.25 o
  -2   5   3       14.36       13.57      4.94 o
  -1   5   3      100.91       98.45      5.25 o
   0   5   3      275.48      292.46      6.92 o
   1   5   3        0.18        0.26      2.77 o
   2   5   3      416.83      412.86      7.91 o
   3   5   3       27.31       50.99      5.83 o
   4   5   3      478.74      505.29     15.86 o
   5   5   3      162.96      194.94     24.14 o
   6   5   3       81.10       97.11      6.30 o
   7   5   3      955.47      933.99     34.98 o
   8   5   3       84.20       76.41      4.90 o
   9   5   3      278.80      292.69     13.68 o
  10   5   3        1.01        4.21      2.70 o
  11   5   3        1.70        5.67      3.23 o
  12   5   3       67.24       84.98      5.63 o
  13   5   3        0.08        4.77      4.75 o
  14   5   3        5.71        3.01      2.07 o
  15   5   3        6.63        4.60      4.59 o
  16   5   3        1.67        1.19      4.24 o
 -13   6   3        0.64        4.88      5.18 o
 -12   6   3       25.72       11.67      5.57 o
 -11   6   3        3.74        4.41      5.19 o
 -10   6   3       12.45        9.29      4.17 o
  -9   6   3        7.48        6.55      4.44 o
  -8   6   3       17.00        8.42      4.46 o
  -7   6   3        3.78       -0.39      3.16 o
  -6   6   3        0.58        1.65      3.68 o
  -5   6   3        7.91        7.53      4.20 o
  -4   6   3        3.58        5.72      3.87 o
  -3   6   3        2.48       -1.25      3.68 o
  -2   6   3        1.45        1.71      3.73 o
  -1   6   3       11.39        5.13      4.55 o
   0   6   3       73.97      110.36      5.90 o
   1   6   3        0.61       -1.37      4.16 o
   2   6   3        9.49        6.95      4.36 o
   3   6   3        8.33        8.44      5.74 o
   4   6   3        0.10       -3.54      5.22 o
   5   6   3       61.98       73.06      5.77 o
   6   6   3       14.48       20.13      4.89 o
   7   6   3       20.42       16.16      6.84 o
   8   6   3       48.90       61.89     22.49 o
   9   6   3        1.09        0.84      3.75 o
  10   6   3        1.65        1.67      3.70 o
  11   6   3        7.10        1.51      3.48 o
  12   6   3        5.91        2.04      3.80 o
  -8   7   3        0.28        1.83      5.54 o
  -7   7   3        1.66        5.34      4.70 o
  -6   7   3        7.90        9.44      5.00 o
  -5   7   3        2.44        5.08      4.86 o
  -4   7   3        4.77        2.69      4.31 o
  -3   7   3       14.48        6.24      4.64 o
  -2   7   3        6.90       -0.35      5.17 o
  -1   7   3       17.03       11.47      6.60 o
   0   7   3        4.96        6.45      8.61 o
   1   7   3       14.67       18.82     17.53 o
   2   7   3       45.06       32.54     14.63 o
   3   7   3        5.78       -1.46      5.87 o
   4   7   3        0.12        4.54      5.20 o
   5   7   3       18.20       14.04      5.06 o
   6   7   3        2.27       -0.87      6.20 o
   7   7   3        6.16        1.96      5.54 o
 -22   0   4       17.79       13.77      5.88 o
 -21   0   4        0.01        2.98      5.89 o
 -20   0   4       20.03       10.55      5.15 o
 -19   0   4       82.11      104.21      7.60 o
 -18   0   4      118.70      143.73      8.77 o
 -17   0   4       25.02       27.94      4.32 o
 -16   0   4      196.25      203.99      6.24 o
 -15   0   4       36.87       42.75      3.92 o
 -14   0   4        1.66        5.42      3.96 o
 -13   0   4       65.69       63.47      3.87 o
 -12   0   4       54.76       53.44      3.48 o
 -11   0   4        4.20        4.10      3.44 o
 -10   0   4      168.00      156.15      5.93 o
  -9   0   4      569.99      549.97     10.10 o
  -8   0   4      131.91      127.16      5.10 o
  -7   0   4      168.66      157.60      5.38 o
  -6   0   4      179.94      171.11      5.65 o
  -5   0   4      807.62      823.94     13.50 o
  -4   0   4     1904.08     1795.91     23.54 o
  -3   0   4     4251.71     3980.90     44.86 o
  -2   0   4     1113.31     1020.69      8.49 o
  -1   0   4     6277.58     5963.58     61.93 o
   0   0   4    10064.12     9883.99    148.46 o
   1   0   4       35.95       31.49      2.53 o
   2   0   4      404.72      400.60      5.84 o
   3   0   4       91.99       87.30      3.71 o
   4   0   4      183.97      173.19      3.10 o
   5   0   4      505.10      473.15      5.40 o
   6   0   4      405.51      396.02      5.07 o
   7   0   4        4.48        6.03      1.45 o
   8   0   4      798.59      923.13     10.52 o
   9   0   4       56.81       51.08      2.94 o
  10   0   4        0.06        1.58      1.33 o
  11   0   4       28.21       33.56      5.06 o
  12   0   4       80.41      109.13      4.13 o
  13   0   4      199.00      207.96      4.16 o
  14   0   4      138.71      124.62      6.65 o
  15   0   4       95.31       96.14      3.17 o
  16   0   4        3.42        3.28      3.35 o
  17   0   4      139.20      121.02      4.36 o
  18   0   4        1.17        0.27      1.97 o
  19   0   4        0.35       -0.29      2.20 o
  20   0   4        2.14        1.02      3.80 o
  21   0   4        8.89        0.00      7.01 o
 -22   1   4        8.32        8.70      3.53 o
 -21   1   4       10.47        9.61      3.34 o
 -20   1   4        4.14        4.68      3.14 o
 -19   1   4        2.61        6.23      3.83 o
 -18   1   4        0.01        3.48      3.37 o
 -17   1   4       93.49       93.49      5.34 o
 -16   1   4        0.81        1.63      2.91 o
 -15   1   4        2.03        5.30      3.11 o
 -14   1   4       37.25       39.98      3.68 o
 -13   1   4       16.93       21.90      2.92 o
 -12   1   4        0.56        1.30      2.31 o
 -11   1   4       85.98       81.60      4.16 o
 -10   1   4       43.04       36.71      2.66 o
  -9   1   4      126.46      148.01      4.26 o
  -8   1   4        4.75        3.28      1.64 o
  -7   1   4       42.62       35.70      2.50 o
  -6   1   4      146.33      187.86      2.56 o
  -5   1   4      191.09      209.22      3.92 o
  -4   1   4     1631.47     1454.13     12.48 o
  -3   1   4        0.03       -0.66      2.09 o
  -2   1   4     1756.51     1797.31     13.39 o
  -1   1   4     5626.26     5025.62     49.08 o
   0   1   4     1283.76     1009.05      7.35 o
   1   1   4     6010.47     6061.25     38.54 o
   2   1   4       35.49       57.30      2.16 o
   3   1   4      296.05      256.77      2.69 o
   4   1   4     1666.12     1653.87     11.99 o
   5   1   4      400.08      375.21     10.53 o
   6   1   4      103.13       95.02      2.97 o
   7   1   4     1542.09     1544.95     16.06 o
   8   1   4      610.17      573.48      7.71 o
   9   1   4      250.63      253.34      4.93 o
  10   1   4       55.60       53.13      3.14 o
  11   1   4      190.75      193.23      4.72 o
  12   1   4        0.19       -0.02      0.93 o
  13   1   4        0.63        1.44      0.63 o
  14   1   4       73.66       69.23      2.03 o
  15   1   4        0.08       -0.25      0.66 o
  16   1   4        0.64        0.44      0.90 o
  17   1   4        3.99        2.33      1.01 o
  18   1   4        0.87        0.74      0.87 o
  19   1   4        0.45        0.88      0.99 o
  20   1   4        8.25        2.10      3.09 o
  21   1   4        4.71        2.16      3.83 o
 -21   2   4        0.11       -0.61      2.90 o
 -20   2   4        7.65        2.76      3.40 o
 -19   2   4        6.59        7.87      3.01 o
 -18   2   4        3.34        3.40      2.89 o
 -17   2   4        1.06        1.17      2.43 o
 -16   2   4       27.67       35.47      3.31 o
 -15   2   4       57.62       59.91      3.83 o
 -14   2   4        4.67        4.62      2.55 o
 -13   2   4        0.49        1.86      2.53 o
 -12   2   4       13.59       13.27      2.48 o
 -11   2   4       53.57       53.81      2.59 o
 -10   2   4       35.53       29.35      2.41 o
  -9   2   4      127.19      135.87      3.22 o
  -8   2   4      190.04      191.06      3.51 o
  -7   2   4       90.03       87.56      3.08 o
  -6   2   4       55.06       49.90      2.74 o
  -5   2   4      116.96      110.07      2.97 o
  -4   2   4      358.14      393.43      5.11 o
  -3   2   4      347.29      372.86      5.61 o
  -2   2   4      566.38      571.81      7.39 o
  -1   2   4     1631.17     1654.22     13.63 o
   0   2   4       74.50       84.56      2.84 o
   1   2   4     1168.88     1096.16      8.79 o
   2   2   4      387.96      388.79      4.52 o
   3   2   4      600.83      566.16      5.11 o
   4   2   4      492.58      476.14      7.39 o
   5   2   4       18.07       15.04      1.60 o
   6   2   4      247.10      238.23      3.26 o
   7   2   4      726.02      703.92      6.69 o
   8   2   4      109.37      117.41      1.55 o
   9   2   4      354.76      331.68     10.10 o
  10   2   4        0.13       -2.10      2.94 o
  11   2   4       10.24       11.36      3.76 o
  12   2   4       38.69       36.68      4.53 o
  13   2   4      484.59      488.58     11.50 o
  14   2   4       72.50       79.86      5.07 o
  15   2   4       47.92       53.77      5.32 o
  16   2   4        4.51        3.21      3.42 o
  17   2   4        1.71        2.35      3.42 o
  18   2   4        0.12       -0.63      3.12 o
  19   2   4        0.78       -1.12      3.41 o
  20   2   4        5.20        7.78      4.80 o
 -20   3   4        9.15        7.75      3.54 o
 -19   3   4        0.94        4.76      3.43 o
 -18   3   4        3.99        4.70      3.49 o
 -17   3   4        6.58        6.99      2.97 o
 -16   3   4        7.38        6.56      2.90 o
 -15   3   4        3.01        0.75      2.28 o
 -14   3   4      113.45      111.43      4.21 o
 -13   3   4       42.61       45.24      3.58 o
 -12   3   4       20.92       27.75      3.02 o
 -11   3   4        1.85        0.66      3.27 o
 -10   3   4      248.57      246.94      6.36 o
  -9   3   4       47.69       57.74      4.66 o
  -8   3   4      133.05      156.20      5.09 o
  -7   3   4      204.98      198.49      4.42 o
  -6   3   4        0.08        2.60      2.58 o
  -5   3   4      645.77      718.24      8.38 o
  -4   3   4       60.49       81.77      3.65 o
  -3   3   4       12.49        8.92      3.34 o
  -2   3   4      477.79      518.44      7.80 o
  -1   3   4        1.29       -0.10      2.23 o
   0   3   4       11.19       15.17      2.55 o
   1   3   4      244.05      257.51      4.52 o
   2   3   4      804.27      833.74      9.24 o
   3   3   4      714.45      699.96      8.28 o
   4   3   4       16.94       24.30      2.23 o
   5   3   4       10.69        7.66      2.48 o
   6   3   4        9.22       12.34      1.83 o
   7   3   4      344.50      362.81      6.08 o
   8   3   4      302.68      338.88      4.56 o
   9   3   4       18.95       19.08      2.83 o
  10   3   4      152.64      138.56      3.85 o
  11   3   4        0.24       -0.98      1.26 o
  12   3   4      176.23      183.10      5.00 o
  13   3   4        8.12        8.56      1.51 o
  14   3   4       42.78       47.01      8.48 o
  15   3   4       61.26       66.43     12.09 o
  16   3   4       10.15        7.18      5.06 o
  17   3   4       16.60       16.55      5.57 o
  18   3   4        1.18        3.01      4.20 o
  19   3   4        2.08        4.72      4.47 o
 -19   4   4       13.97       14.43      4.83 o
 -18   4   4        0.70        2.41      4.05 o
 -17   4   4        1.83       -0.13      3.39 o
 -16   4   4       26.12       18.20      5.76 o
 -15   4   4        0.29        0.01      3.41 o
 -14   4   4       34.93       28.33      4.13 o
 -13   4   4        9.71       10.73      3.72 o
 -12   4   4        5.34        8.20      3.57 o
 -11   4   4       45.53       43.20      4.47 o
 -10   4   4        1.15        0.96      2.98 o
  -9   4   4       15.24        9.85      4.05 o
  -8   4   4        9.96       15.87      3.51 o
  -7   4   4       34.05       30.31      3.66 o
  -6   4   4       36.94       36.42      3.94 o
  -5   4   4       12.87       13.99      3.36 o
  -4   4   4        0.92        4.31      2.73 o
  -3   4   4      248.75      252.27      6.88 o
  -2   4   4      113.48      111.15      5.02 o
  -1   4   4      119.87      136.60      4.89 o
   0   4   4      109.37       97.32      4.48 o
   1   4   4        7.04        8.25      3.02 o
   2   4   4        8.16        9.06      2.84 o
   3   4   4       85.61       70.14      4.11 o
   4   4   4      279.50      291.68      7.94 o
   5   4   4        6.13        7.52      3.11 o
   6   4   4      402.04      414.72     28.95 o
   7   4   4       50.74       48.07      3.63 o
   8   4   4      207.60      203.77      4.24 o
   9   4   4      280.64      307.78      6.13 o
  10   4   4       35.20       39.33      2.88 o
  11   4   4      188.69      185.64      6.74 o
  12   4   4      182.84      170.89      4.48 o
  13   4   4        3.20        2.81      1.70 o
  14   4   4       29.85       26.98      1.79 o
  15   4   4       58.34       44.64      7.26 o
  16   4   4        0.11       -0.31      3.74 o
  17   4   4        8.10        3.98      4.85 o
  18   4   4        2.15        7.11      5.15 o
 -16   5   4        7.77        6.79      3.63 o
 -15   5   4        7.08        2.87      3.34 o
 -14   5   4        0.95        0.81      3.50 o
 -13   5   4        3.29        1.10      3.52 o
 -12   5   4       10.32        7.43      4.09 o
 -11   5   4       34.09       36.00      9.84 o
 -10   5   4       16.88       13.98      4.47 o
  -9   5   4        0.03        0.45      3.26 o
  -8   5   4       41.13       49.35      6.43 o
  -7   5   4       50.14       40.32      4.53 o
  -6   5   4       28.46       18.43      3.78 o
  -5   5   4      121.56      101.75      5.30 o
  -4   5   4        5.92        6.76      3.69 o
  -3   5   4        0.54        0.81      4.22 o
  -2   5   4       59.70       66.40      5.14 o
  -1   5   4        4.32        3.31      3.43 o
   0   5   4        0.02        3.58      3.98 o
   1   5   4        8.58       12.98      3.74 o
   2   5   4        7.78        6.60      3.81 o
   3   5   4      144.66      139.96      5.76 o
   4   5   4      190.31      202.86      7.14 o
   5   5   4        4.36        5.45      3.76 o
   6   5   4       10.36       13.36      3.71 o
   7   5   4        0.02       -1.54      2.78 o
   8   5   4        0.25        1.56      2.91 o
   9   5   4       23.04       28.56      5.68 o
  10   5   4       21.87       13.81      3.95 o
  11   5   4        9.57        4.45      2.41 o
  12   5   4        2.50        0.49      3.67 o
  13   5   4        0.85        3.64      3.45 o
  14   5   4        0.01       -3.13      4.42 o
  15   5   4        0.99        2.66      4.27 o
 -13   6   4        2.42       -0.66      4.09 o
 -12   6   4       15.71       10.68      5.71 o
 -11   6   4        4.55        3.60      4.48 o
 -10   6   4        5.65        3.24      4.02 o
  -9   6   4       45.52       33.77      5.57 o
  -8   6   4       10.32       13.01      4.59 o
  -7   6   4        0.05       -0.08      3.28 o
  -6   6   4       21.17       19.61      4.48 o
  -5   6   4        1.39        0.30      3.15 o
  -4   6   4       13.51       13.12      4.85 o
  -3   6   4        0.12        3.19      3.72 o
  -2   6   4        4.62        8.00      4.34 o
  -1   6   4        6.30       10.16      4.50 o
   0   6   4       26.38       23.80      4.65 o
   1   6   4        1.20        3.19      3.82 o
   2   6   4        2.48        3.47      5.34 o
   3   6   4        0.23        2.46      5.02 o
   4   6   4       35.92       36.12      5.50 o
   5   6   4        1.13        1.91      3.52 o
   6   6   4       51.90       69.72      6.32 o
   7   6   4       34.79       18.73      8.72 o
   8   6   4        1.44       -0.60      3.11 o
   9   6   4        5.19        1.42      3.41 o
  10   6   4        0.13       -2.96      3.47 o
  11   6   4        0.03       -0.23      3.41 o
  12   6   4        1.45        0.74      3.54 o
  -8   7   4        0.07        5.12      5.01 o
  -7   7   4        1.04       -3.74      4.50 o
  -6   7   4        2.04       -0.65      4.72 o
  -5   7   4        3.30       -0.07      3.04 o
  -4   7   4        0.61       -1.95      4.04 o
  -3   7   4        2.07        1.37      3.88 o
  -2   7   4       20.26        4.31      4.56 o
  -1   7   4        0.18        3.48      5.95 o
   0   7   4        0.66        3.04      5.38 o
   1   7   4       25.42       17.93     10.57 o
   2   7   4        1.12        3.26      5.26 o
   3   7   4        1.60       -3.02      4.61 o
   4   7   4        1.33        0.98      5.15 o
   5   7   4       18.54       33.12     13.64 o
   6   7   4        4.67        5.05      5.71 o
   7   7   4        6.38        2.67      5.61 o
 -22   1   5        1.39        2.47      3.40 o
 -21   1   5        5.01        7.36      3.67 o
 -20   1   5        8.40        9.69      3.16 o
 -19   1   5       21.49       21.95      4.14 o
 -18   1   5      112.91      129.91      5.62 o
 -17   1   5        4.97        5.06      3.01 o
 -16   1   5      114.89      111.80      5.23 o
 -15   1   5        0.07        1.95      2.53 o
 -14   1   5       43.39       47.29      3.53 o
 -13   1   5      118.03      118.65      4.08 o
 -12   1   5        0.01        0.80      1.79 o
 -11   1   5      183.53      167.40      5.06 o
 -10   1   5      550.39      561.10      7.13 o
  -9   1   5        0.34        0.75      1.58 o
  -8   1   5      812.71      856.99      8.83 o
  -7   1   5       45.94       39.36      2.35 o
  -6   1   5      135.14      149.66      3.01 o
  -5   1   5      117.17      122.04      4.79 o
  -4   1   5        1.39        0.79      1.46 o
  -3   1   5     1850.11     1776.03     15.64 o
  -2   1   5      510.03      514.79      5.94 o
  -1   1   5      712.99      665.01      5.76 o
   0   1   5     1955.78     1814.80     12.45 o
   1   1   5     1336.43     1241.35      8.75 o
   2   1   5      712.15      686.54      5.54 o
   3   1   5     1148.28     1052.03      8.16 o
   4   1   5       77.81       63.64      1.73 o
   5   1   5        3.57        3.66      1.78 o
   6   1   5      368.66      346.25      6.34 o
   7   1   5     1169.51     1108.38     54.50 o
   8   1   5     1757.14     1764.47     29.38 o
   9   1   5      203.11      228.00      4.71 o
  10   1   5       26.97       31.35      2.69 o
  11   1   5       74.57       74.95      4.78 o
  12   1   5        5.00        6.10      3.14 o
  13   1   5       10.40        9.06      4.34 o
  14   1   5       45.22       42.67      4.18 o
  15   1   5       24.90       16.56      4.18 o
  16   1   5       22.76       30.23      5.66 o
  17   1   5        3.86        4.75      2.60 o
  18   1   5        3.17        0.14      2.06 o
  19   1   5        2.71        2.14      2.68 o
  20   1   5        0.01       -0.90      2.72 o
  21   1   5       10.35        0.00      5.24 o
 -21   2   5        0.78        1.13      2.97 o
 -20   2   5        0.54        2.75      2.93 o
 -19   2   5        0.67       -0.84      2.71 o
 -18   2   5        0.43       -1.46      2.52 o
 -17   2   5       44.74       50.19      5.41 o
 -16   2   5       27.20       24.85      3.41 o
 -15   2   5        0.00       -0.68      2.17 o
 -14   2   5        3.52        2.18      2.79 o
 -13   2   5       19.54       18.00      2.77 o
 -12   2   5      233.32      217.37      4.62 o
 -11   2   5        0.13        0.05      1.93 o
 -10   2   5      289.12      288.28      4.76 o
  -9   2   5      251.46      226.85      3.82 o
  -8   2   5      109.61      116.45      4.23 o
  -7   2   5      239.34      259.20      4.53 o
  -6   2   5      902.81      857.38      9.20 o
  -5   2   5      426.40      440.48      6.18 o
  -4   2   5      239.57      241.93      5.47 o
  -3   2   5      137.75      126.79      3.84 o
  -2   2   5     1927.26     1991.75     16.18 o
  -1   2   5      774.62      764.27      7.66 o
   0   2   5      311.08      276.07      4.05 o
   1   2   5     2263.46     2359.10     17.27 o
   2   2   5      595.94      660.71      6.04 o
   3   2   5     1182.21     1135.79      9.06 o
   4   2   5      127.39      129.02      2.42 o
   5   2   5        4.69       12.31      1.24 o
   6   2   5      321.22      297.64      4.02 o
   7   2   5     1221.53     1097.28     24.13 o
   8   2   5      230.14      206.28      7.27 o
   9   2   5        0.89        2.91      2.57 o
  10   2   5        0.65       -0.56      2.36 o
  11   2   5       12.98        9.34      5.45 o
  12   2   5       85.51       86.11      5.42 o
  13   2   5      106.93      113.04      5.90 o
  14   2   5      247.04      236.89      6.80 o
  15   2   5        0.06       -2.43      3.22 o
  16   2   5        4.71        0.11      2.85 o
  17   2   5       35.76       24.28      9.62 o
  18   2   5       10.49       14.09      5.31 o
  19   2   5       36.73       36.87     11.43 o
  20   2   5        2.91        2.02      3.34 o
 -20   3   5        0.63       -0.88      2.89 o
 -19   3   5       19.46       11.85      5.86 o
 -18   3   5        2.48        0.91      3.08 o
 -17   3   5        3.44        3.96      4.01 o
 -16   3   5       39.43       45.66      4.56 o
 -15   3   5       19.04       19.88      3.55 o
 -14   3   5       77.58       85.85      4.11 o
 -13   3   5      167.34      168.47      5.62 o
 -12   3   5       10.59       15.07      2.95 o
 -11   3   5       73.96       82.48      5.07 o
 -10   3   5        0.16       -0.49      2.99 o
  -9   3   5       16.90       24.79      3.20 o
  -8   3   5        3.98        1.02      2.22 o
  -7   3   5       69.71       76.30      4.39 o
  -6   3   5       55.96       74.40      3.34 o
  -5   3   5      376.23      425.89      6.45 o
  -4   3   5       18.67       32.15      3.54 o
  -3   3   5      587.34      557.38      9.66 o
  -2   3   5       65.81       84.39      3.68 o
  -1   3   5     1265.41     1327.91     12.33 o
   0   3   5        7.67        5.56      2.46 o
   1   3   5       72.54       76.47      3.36 o
   2   3   5        3.65        9.70      2.15 o
   3   3   5      292.70      310.28      4.74 o
   4   3   5      218.97      224.97      4.05 o
   5   3   5      124.68      126.06      6.70 o
   6   3   5       14.01       18.71      2.00 o
   7   3   5       14.55       13.72      2.28 o
   8   3   5        4.08        3.31      1.16 o
   9   3   5        7.73        8.13      2.15 o
  10   3   5      127.81      122.72      2.15 o
  11   3   5      484.36      513.97     12.06 o
  12   3   5       56.41       56.76      4.85 o
  13   3   5        2.63        7.11      5.27 o
  14   3   5       19.26       23.27      5.94 o
  15   3   5       97.90      101.59      7.32 o
  16   3   5      196.35      194.97     19.30 o
  17   3   5        0.51       -2.45      4.66 o
  18   3   5       25.56       20.57      4.92 o
  19   3   5       10.40       14.92      5.61 o
 -18   4   5        0.75        1.58      3.90 o
 -17   4   5        4.03        2.41      3.71 o
 -16   4   5       50.91       51.79      8.07 o
 -15   4   5        0.16        4.66      4.34 o
 -14   4   5        0.09       -1.13      2.92 o
 -13   4   5       13.82       17.72      4.05 o
 -12   4   5       14.62        9.90      4.02 o
 -11   4   5      170.04      158.05      6.44 o
 -10   4   5       49.88       53.90      4.81 o
  -9   4   5       88.79       94.71      5.29 o
  -8   4   5       91.56       89.13      4.31 o
  -7   4   5       64.75       70.41      4.59 o
  -6   4   5       52.31       53.36      4.80 o
  -5   4   5        1.58        2.75      3.28 o
  -4   4   5       35.69       46.75      4.76 o
  -3   4   5        7.28        6.22      3.61 o
  -2   4   5        0.92        3.12      2.81 o
  -1   4   5        0.08       -2.19      2.89 o
   0   4   5      181.11      195.27      5.37 o
   1   4   5       84.32      108.77      4.91 o
   2   4   5       14.76       20.81      3.11 o
   3   4   5      126.11      140.07      4.55 o
   4   4   5       35.91       37.37      3.10 o
   5   4   5       47.47       49.66      3.59 o
   6   4   5      313.56      338.65      6.11 o
   7   4   5      404.54      395.01      7.92 o
   8   4   5        6.22        4.58      2.74 o
   9   4   5      596.36      605.40      7.63 o
  10   4   5        6.70        5.86      1.67 o
  11   4   5       53.67       59.48      3.73 o
  12   4   5       49.88       49.14      3.54 o
  13   4   5      141.42      169.51      7.86 o
  14   4   5      132.12      144.09      8.94 o
  15   4   5        0.50       -3.39      4.19 o
  16   4   5        5.46        5.42      4.78 o
  17   4   5        0.01        2.00      4.71 o
 -16   5   5        0.68        1.03      3.49 o
 -15   5   5       11.26        6.94      4.62 o
 -14   5   5        6.29        5.79      5.98 o
 -13   5   5        2.58       -0.48      4.04 o
 -12   5   5       26.50       17.73      8.10 o
 -11   5   5       92.70      103.37     17.81 o
 -10   5   5      140.11      136.14      6.35 o
  -9   5   5       12.19        5.80      3.42 o
  -8   5   5      109.57      122.12      6.55 o
  -7   5   5       25.78       28.41      4.73 o
  -6   5   5       19.82       24.85      3.99 o
  -5   5   5       22.71       28.30      4.34 o
  -4   5   5       83.44      106.76      5.69 o
  -3   5   5        8.07       14.21      4.42 o
  -2   5   5        0.16        2.22      3.27 o
  -1   5   5      188.89      221.97      6.31 o
   0   5   5       11.38       19.76      4.57 o
   1   5   5        0.49        0.19      2.75 o
   2   5   5        7.71        8.41      3.49 o
   3   5   5        6.42        8.50      3.24 o
   4   5   5        5.79        9.53      3.59 o
   5   5   5        1.99        2.22      2.89 o
   6   5   5        4.36        2.92      3.06 o
   7   5   5        0.03        1.11      2.88 o
   8   5   5       11.08        7.30      3.30 o
   9   5   5        9.83        5.36      2.96 o
  10   5   5        0.68       -2.27      2.13 o
  11   5   5        9.09        1.43      2.97 o
  12   5   5       80.95       80.57      6.56 o
  13   5   5        1.31        0.50      3.01 o
  14   5   5       15.97       10.06      5.96 o
  15   5   5        1.93        0.51      5.57 o
 -13   6   5        2.53        3.82      4.66 o
 -12   6   5        2.88        4.91      5.60 o
 -11   6   5       12.71       12.73      5.52 o
 -10   6   5        0.97        3.42      3.97 o
  -9   6   5        2.41        3.40      3.93 o
  -8   6   5        0.06        0.10      4.02 o
  -7   6   5       31.46       28.66      5.82 o
  -6   6   5       17.24       13.25      4.57 o
  -5   6   5        0.06        1.05      3.80 o
  -4   6   5        0.54        0.10      3.20 o
  -3   6   5       55.60       56.63      5.01 o
  -2   6   5        5.68        7.28      4.35 o
  -1   6   5       10.74        3.88      4.08 o
   0   6   5        2.76        0.39      3.61 o
   1   6   5        4.74        4.93      4.60 o
   2   6   5       43.22       45.35     12.42 o
   3   6   5        1.11       -2.46      4.24 o
   4   6   5       41.80       50.28     13.56 o
   5   6   5       41.92       44.80      7.13 o
   6   6   5       13.87       11.35      4.13 o
   7   6   5       12.92        7.98      3.74 o
   8   6   5        4.71        5.88      3.48 o
   9   6   5       20.65        5.24      4.04 o
  10   6   5       12.48        3.29      3.49 o
  11   6   5        2.72        2.31      3.39 o
  12   6   5        8.38        7.34     13.44 o
  -7   7   5        0.95        1.55      4.48 o
  -6   7   5        0.70        1.10      4.09 o
  -5   7   5       27.73        0.27      4.36 o
  -4   7   5        1.54        0.80      4.13 o
  -3   7   5       14.72        7.37      4.81 o
  -2   7   5        3.52        6.58      4.48 o
  -1   7   5        0.08        0.51      4.11 o
   0   7   5       32.88       49.54     18.01 o
   1   7   5        2.47        7.19      7.75 o
   2   7   5       16.83        8.98      5.77 o
   3   7   5       18.15       41.21     28.84 o
   4   7   5        3.52       25.33     13.25 o
   5   7   5        2.51        3.86      4.49 o
   6   7   5        2.33        2.87      4.70 o
 -22   0   6        7.23       10.72      7.16 o
 -21   0   6        8.80        9.96      4.90 o
 -20   0   6       19.72       13.36      4.90 o
 -19   0   6      204.56      268.10     12.87 o
 -18   0   6      390.32      424.95     11.90 o
 -17   0   6       83.99      112.88     10.72 o
 -16   0   6       16.00       12.25      6.94 o
 -15   0   6       37.36       48.23      3.76 o
 -14   0   6        6.51        6.61      2.86 o
 -13   0   6      242.36      230.91      5.49 o
 -12   0   6       20.27       23.98      3.96 o
 -11   0   6     1260.07     1389.83     15.87 o
 -10   0   6      734.29      690.47     12.78 o
  -9   0   6      148.42      147.36     10.53 o
  -8   0   6      179.64      195.12      7.86 o
  -7   0   6     1503.51     1599.58     21.89 o
  -6   0   6     2988.12     3291.88     41.99 o
  -5   0   6      370.03      288.42      7.32 o
  -4   0   6     3201.41     3466.48     63.14 o
  -3   0   6       45.79       51.99      1.51 o
  -2   0   6     1514.24     1393.71     15.61 o
  -1   0   6      510.21      411.22      6.30 o
   0   0   6     8478.39     8701.13     96.51 o
   1   0   6     2079.77     1932.34     21.84 o
   2   0   6      850.78      907.01     11.47 o
   3   0   6      453.39      517.73      8.61 o
   4   0   6      124.92      105.23      3.06 o
   5   0   6     1250.30     1274.60     15.32 o
   6   0   6     2877.57     2907.24     26.42 o
   7   0   6      385.98      415.06      5.97 o
   8   0   6      134.18      116.36      5.21 o
   9   0   6      179.71      190.46      3.70 o
  10   0   6       76.10       74.44      2.75 o
  11   0   6      204.25      219.58      3.74 o
  12   0   6      104.22      112.15      2.45 o
  13   0   6      357.09      355.73      7.97 o
  14   0   6        4.48        5.33      1.98 o
  15   0   6       84.10       76.26      3.92 o
  16   0   6      147.27      137.35      6.09 o
  17   0   6       21.58        9.96      3.54 o
  18   0   6       15.69       12.99      7.01 o
  19   0   6        5.63        0.00      6.62 o
  20   0   6        0.13        0.00      7.01 o
 -22   1   6       21.97       17.08      3.79 o
 -21   1   6       59.80       78.32      4.86 o
 -20   1   6        6.45        5.84      3.74 o
 -19   1   6       11.92       13.99      3.47 o
 -18   1   6       64.05       66.17      5.36 o
 -17   1   6      143.52      141.65      5.34 o
 -16   1   6        6.96        6.21      2.88 o
 -15   1   6        0.25        1.65      3.00 o
 -14   1   6      112.20      124.64      5.68 o
 -13   1   6        0.57       -0.45      2.24 o
 -12   1   6       21.16       22.98      2.55 o
 -11   1   6      169.73      173.20      4.71 o
 -10   1   6      196.66      214.54      4.59 o
  -9   1   6      235.84      261.61      4.71 o
  -8   1   6        1.64        1.39      1.59 o
  -7   1   6        9.89        9.56      3.47 o
  -6   1   6        7.49        6.67      3.38 o
  -5   1   6      937.90      860.40     10.10 o
  -4   1   6       24.84       20.08      1.06 o
  -3   1   6      898.09      889.57      8.67 o
  -2   1   6      393.66      327.56      4.79 o
  -1   1   6     1058.42      927.43      8.00 o
   0   1   6       21.38       14.15      1.61 o
   1   1   6        4.98        1.01      1.28 o
   2   1   6     1588.02     1481.90     11.85 o
   3   1   6       34.80       43.71      3.70 o
   4   1   6     1232.72     1188.75      9.62 o
   5   1   6      119.16      128.29      3.11 o
   6   1   6     1154.93     1197.05     13.09 o
   7   1   6       96.45      104.47      3.38 o
   8   1   6       42.25       44.23      4.11 o
   9   1   6      429.81      455.81      6.99 o
  10   1   6        4.97        1.68      2.46 o
  11   1   6       91.14       79.49      4.74 o
  12   1   6       40.77       42.68      3.45 o
  13   1   6       10.87       13.25      3.12 o
  14   1   6       12.61        7.56      4.08 o
  15   1   6      127.70      181.80     25.94 o
  16   1   6       15.85       34.72      4.69 o
  17   1   6        4.97        2.65      2.59 o
  18   1   6        1.41        0.19      2.34 o
  19   1   6        1.50        1.16      2.42 o
  20   1   6        9.92        0.00      4.82 o
 -21   2   6        0.79        0.92      2.80 o
 -20   2   6       17.67        8.54      3.82 o
 -19   2   6       58.86       72.81      9.11 o
 -18   2   6        1.37        3.59      3.49 o
 -17   2   6        3.38        1.46      2.88 o
 -16   2   6       66.69       72.24      4.07 o
 -15   2   6        1.00        1.08      2.42 o
 -14   2   6       28.83       39.25      3.27 o
 -13   2   6        5.24        9.81      2.64 o
 -12   2   6        3.54        5.59      2.94 o
 -11   2   6       51.24       76.38      3.23 o
 -10   2   6      181.94      213.95      4.39 o
  -9   2   6       81.11       84.48      3.38 o
  -8   2   6      201.47      185.86      4.52 o
  -7   2   6        3.19        2.37      2.17 o
  -6   2   6       17.43       22.50      2.35 o
  -5   2   6      116.94      109.07      3.17 o
  -4   2   6       24.10       32.92      4.00 o
  -3   2   6       18.51        9.21      2.15 o
  -2   2   6      179.69      184.30      3.93 o
  -1   2   6        9.22        5.60      2.03 o
   0   2   6        0.12        0.78      1.43 o
   1   2   6      172.29      179.37      3.49 o
   2   2   6      679.09      692.86      6.74 o
   3   2   6     1335.43     1374.28     10.72 o
   4   2   6       38.50       50.83      2.34 o
   5   2   6       12.34       11.86      1.21 o
   6   2   6      245.44      260.62      6.19 o
   7   2   6      297.93      308.66      5.73 o
   8   2   6      629.81      630.63     17.57 o
   9   2   6      114.95      115.59      4.79 o
  10   2   6      226.00      234.53      8.81 o
  11   2   6       43.10       51.87      6.62 o
  12   2   6        2.96        4.80      4.14 o
  13   2   6       12.09       16.39      4.10 o
  14   2   6       42.80       52.46      7.20 o
  15   2   6        9.13       14.18      4.21 o
  16   2   6       43.16       54.19      5.87 o
  17   2   6       36.95       22.95      8.00 o
  18   2   6       36.61       31.34     14.93 o
  19   2   6        0.49       -1.06      3.53 o
 -20   3   6        2.79       -0.46      3.21 o
 -19   3   6        0.47        0.72      2.96 o
 -18   3   6        3.65        2.80      2.99 o
 -17   3   6        2.37        3.77      3.02 o
 -16   3   6        0.95        1.17      2.77 o
 -15   3   6       30.14       29.82      4.67 o
 -14   3   6        0.34        0.93      3.21 o
 -13   3   6       41.85       37.81      3.98 o
 -12   3   6       70.57       78.18      4.27 o
 -11   3   6       98.31       91.68      4.26 o
 -10   3   6        4.88        4.58      3.36 o
  -9   3   6       84.83       93.73      4.07 o
  -8   3   6        0.13       -0.85      2.29 o
  -7   3   6       76.20       71.84      4.05 o
  -6   3   6       50.80       50.38      3.53 o
  -5   3   6        5.17        3.49      2.38 o
  -4   3   6      114.81      119.81      4.57 o
  -3   3   6       48.09       49.66      3.45 o
  -2   3   6       67.15       57.43      4.46 o
  -1   3   6     1278.62     1413.39     16.22 o
   0   3   6       10.96       11.13      2.65 o
   1   3   6      106.76      124.56      4.17 o
   2   3   6      139.57      120.07      3.39 o
   3   3   6       70.68       64.32      2.85 o
   4   3   6        0.23        2.53      2.23 o
   5   3   6       12.58       10.55      1.90 o
   6   3   6       14.68       17.11      1.89 o
   7   3   6      162.08      177.33      3.47 o
   8   3   6      185.23      179.03      3.92 o
   9   3   6      213.46      194.47      7.58 o
  10   3   6        6.84        8.85      4.16 o
  11   3   6      226.34      274.96     21.27 o
  12   3   6       45.26       56.56      8.45 o
  13   3   6        4.57       11.99      6.42 o
  14   3   6       61.28       64.38      6.36 o
  15   3   6        0.35        1.75      5.07 o
  16   3   6       52.88       64.23      6.52 o
  17   3   6       19.42       12.54      6.05 o
  18   3   6        8.68       12.75      7.32 o
 -18   4   6        4.24       -0.04      2.95 o
 -17   4   6        7.06        1.74      4.20 o
 -16   4   6        3.65        3.39      3.99 o
 -15   4   6        0.24        0.39      2.98 o
 -14   4   6       44.48       43.28      6.67 o
 -13   4   6        1.00        1.61      3.28 o
 -12   4   6       39.44       42.56      4.37 o
 -11   4   6       73.08       85.30      5.01 o
 -10   4   6      126.69      116.39      5.75 o
  -9   4   6       44.91       37.00      4.28 o
  -8   4   6      146.23      163.48      6.62 o
  -7   4   6       36.17       27.88      4.30 o
  -6   4   6      230.78      202.56      5.89 o
  -5   4   6       38.93       30.44      3.96 o
  -4   4   6       17.52       21.36      6.86 o
  -3   4   6       30.83       38.21      3.99 o
  -2   4   6      158.51      157.13      4.91 o
  -1   4   6        0.21        0.58      2.49 o
   0   4   6        0.01       -0.16      2.27 o
   1   4   6       71.50       74.17      3.88 o
   2   4   6      189.48      194.12      5.41 o
   3   4   6        4.60        7.70      2.94 o
   4   4   6        0.96        1.31      2.21 o
   5   4   6       21.41       22.77      2.86 o
   6   4   6       11.73       10.00      2.96 o
   7   4   6       72.50       68.51      3.34 o
   8   4   6        6.03        3.39      1.74 o
   9   4   6        1.19        0.85      1.74 o
  10   4   6       18.41       14.51      4.84 o
  11   4   6       31.33       36.51      2.72 o
  12   4   6       27.30       35.95      6.38 o
  13   4   6       19.80       11.58      7.15 o
  14   4   6       17.50       17.45      5.38 o
  15   4   6        0.08        2.05      4.93 o
  16   4   6       10.63        8.51      6.91 o
  17   4   6        0.05        0.13      4.28 o
 -16   5   6        0.40        2.73      4.02 o
 -15   5   6       12.55        1.38      4.15 o
 -14   5   6       20.91        0.80      5.05 o
 -13   5   6        0.09       -1.46      4.40 o
 -12   5   6       47.23       37.84     11.63 o
 -11   5   6        0.10        2.89      5.50 o
 -10   5   6        0.20        2.73      4.07 o
  -9   5   6        4.64        3.28      3.95 o
  -8   5   6       23.29       21.34      4.03 o
  -7   5   6       66.93       61.25      4.51 o
  -6   5   6        5.14        5.05      3.48 o
  -5   5   6       49.77       61.88      5.83 o
  -4   5   6        0.14       -0.27      2.33 o
  -3   5   6       98.61       85.87      5.36 o
  -2   5   6        2.49        6.16      4.00 o
  -1   5   6       61.59       63.13      4.86 o
   0   5   6        8.58       16.25      4.45 o
   1   5   6      122.74      120.74      5.12 o
   2   5   6       25.11       32.59      3.96 o
   3   5   6        6.77       13.29      3.80 o
   4   5   6        1.36       -0.47      2.55 o
   5   5   6       31.91       34.40      4.07 o
   6   5   6        0.12        4.09      2.92 o
   7   5   6       48.73       55.63      4.15 o
   8   5   6       26.22       23.79      4.24 o
   9   5   6        0.17       -1.10      2.14 o
  10   5   6        0.00        1.04      2.24 o
  11   5   6        0.69        3.12      2.53 o
  12   5   6        0.61        0.78      4.81 o
  13   5   6        0.31       -5.19      8.48 o
  14   5   6        4.76        6.80      5.35 o
 -12   6   6        1.36        5.47      5.49 o
 -11   6   6        0.03       -0.98      4.67 o
 -10   6   6        0.87        9.53      5.23 o
  -9   6   6        0.00       -0.57      3.76 o
  -8   6   6        0.71        1.82      3.97 o
  -7   6   6        0.19       -2.88      4.15 o
  -6   6   6        8.09        8.46      4.51 o
  -5   6   6       16.49        6.89      3.70 o
  -4   6   6        1.72       -1.53      3.28 o
  -3   6   6       57.86       47.35     10.05 o
  -2   6   6       25.35       22.15      5.00 o
  -1   6   6        0.24        0.80      4.15 o
   0   6   6       26.03       20.83      4.65 o
   1   6   6        0.10        0.16      3.44 o
   2   6   6       12.27        7.49      4.36 o
   3   6   6        1.86       -0.67      3.95 o
   4   6   6       20.75       11.86      5.12 o
   5   6   6        0.60        0.08      2.86 o
   6   6   6       10.38        9.76      4.29 o
   7   6   6       14.27        6.89      4.63 o
   8   6   6       10.14        3.59      3.76 o
   9   6   6        3.54        0.93      2.79 o
  10   6   6        1.80       -2.00      3.07 o
  11   6   6       10.88        6.71      7.85 o
  -6   7   6        0.00        2.31      4.97 o
  -5   7   6        0.22       -2.52      4.54 o
  -4   7   6       13.41        3.01      4.50 o
  -3   7   6        2.98        6.87      4.47 o
  -2   7   6        0.05       -2.78      4.27 o
  -1   7   6        0.13        1.56      4.83 o
   0   7   6       20.57       14.90      7.78 o
   1   7   6        0.13        0.43      5.25 o
   2   7   6        0.01       -0.27      5.50 o
   3   7   6        8.37        4.22      4.50 o
   4   7   6       14.08       14.66      6.14 o
   5   7   6        0.00        1.09      4.26 o
 -21   1   7       24.66       28.03      4.24 o
 -20   1   7        2.79        4.90      3.11 o
 -19   1   7       40.32       39.86      3.80 o
 -18   1   7       19.32       24.71      3.80 o
 -17   1   7       56.29       58.50      4.36 o
 -16   1   7        8.78        7.77      2.80 o
 -15   1   7       10.32       10.53      3.32 o
 -14   1   7      302.55      330.28      7.01 o
 -13   1   7       56.05       52.90      3.18 o
 -12   1   7      341.36      329.44      6.46 o
 -11   1   7       69.60       81.41      3.57 o
 -10   1   7      434.38      442.37      7.58 o
  -9   1   7       48.92       55.38      5.38 o
  -8   1   7      119.20      127.84      5.32 o
  -7   1   7      693.19      737.77     10.84 o
  -6   1   7      469.16      497.56      8.42 o
  -5   1   7      165.86      158.61      3.42 o
  -4   1   7      197.23      206.37      4.78 o
  -3   1   7     1020.08     1007.17      9.76 o
  -2   1   7     2919.06     3005.78     22.24 o
  -1   1   7       55.05       52.48      2.03 o
   0   1   7     1703.08     1776.21     13.51 o
   1   1   7        2.43        2.32      1.25 o
   2   1   7       20.49       14.44      1.74 o
   3   1   7      122.17      119.81      2.96 o
   4   1   7      220.62      231.29      3.64 o
   5   1   7      118.73      117.24      1.89 o
   6   1   7       98.35      108.90      2.48 o
   7   1   7       63.34       64.58      3.30 o
   8   1   7        6.57        4.90      2.49 o
   9   1   7      110.18      112.40      3.81 o
  10   1   7       18.68       20.20      4.00 o
  11   1   7       58.85       60.98      3.24 o
  12   1   7        1.52        1.26      2.73 o
  13   1   7      100.40       92.38      4.34 o
  14   1   7        2.34        1.25      3.09 o
  15   1   7       69.10       84.08      6.55 o
  16   1   7       42.82       21.27     13.46 o
  17   1   7       13.38        8.01      3.21 o
  18   1   7        6.49        5.30      2.72 o
  19   1   7        0.33       -1.31      2.57 o
  20   1   7        1.71        0.00      5.51 o
 -21   2   7        2.74        3.91      3.34 o
 -20   2   7        0.15        3.40      3.21 o
 -19   2   7        3.73        0.91      2.57 o
 -18   2   7       16.72       13.19      5.38 o
 -17   2   7        1.48       -0.38      2.84 o
 -16   2   7      181.87      182.45      5.23 o
 -15   2   7       20.78       17.55      3.11 o
 -14   2   7        0.99        3.25      2.99 o
 -13   2   7       58.99       55.92      3.33 o
 -12   2   7        1.15        2.18      3.51 o
 -11   2   7        8.30        8.96      3.78 o
 -10   2   7        0.05        2.53      1.68 o
  -9   2   7      219.68      194.95      4.54 o
  -8   2   7       11.35        6.52      2.36 o
  -7   2   7      136.86      154.87      4.46 o
  -6   2   7      150.42      179.72      3.61 o
  -5   2   7      128.50      118.67      3.88 o
  -4   2   7     1272.16     1334.10     14.25 o
  -3   2   7      476.11      432.91      5.82 o
  -2   2   7       60.27       56.89      2.93 o
  -1   2   7      972.78      969.63      9.40 o
   0   2   7       45.76       44.71      2.21 o
   1   2   7      172.60      146.86      3.02 o
   2   2   7      122.74      103.38      3.08 o
   3   2   7      319.97      383.13      4.58 o
   4   2   7       94.51      100.05      2.20 o
   5   2   7      137.63      138.54      2.54 o
   6   2   7        2.13        7.31      1.07 o
   7   2   7      188.38      192.94      4.92 o
   8   2   7        2.53        4.21      2.76 o
   9   2   7       45.10       44.37      4.15 o
  10   2   7      162.41      163.79      5.56 o
  11   2   7        8.00        8.40      4.14 o
  12   2   7       26.93       29.56      4.44 o
  13   2   7        6.37        6.06      3.23 o
  14   2   7       20.24       18.38      4.32 o
  15   2   7       89.23      106.78      5.87 o
  16   2   7        7.41        9.79      5.52 o
  17   2   7       42.86       39.83     12.33 o
  18   2   7       22.78       20.37      6.68 o
  19   2   7        0.45        1.73      3.09 o
 -20   3   7        0.10        0.40      2.82 o
 -19   3   7        2.53        1.34      4.16 o
 -18   3   7       23.08       16.45      6.83 o
 -17   3   7        4.52        3.20      3.91 o
 -16   3   7        4.97        2.93      4.14 o
 -15   3   7       18.24       20.21      4.46 o
 -14   3   7        4.95        7.50      4.00 o
 -13   3   7        4.41        5.24      2.86 o
 -12   3   7        0.00       -1.17      2.46 o
 -11   3   7      137.84      142.73      4.86 o
 -10   3   7        0.31        0.92      2.81 o
  -9   3   7      321.99      300.80      6.42 o
  -8   3   7       12.81        9.51      3.99 o
  -7   3   7       63.40       51.45      3.50 o
  -6   3   7       83.25       79.86      3.71 o
  -5   3   7       20.97       18.50      2.79 o
  -4   3   7       17.07       25.07      3.09 o
  -3   3   7      119.22      147.26      5.03 o
  -2   3   7      201.62      211.14      4.68 o
  -1   3   7       43.36       56.13      3.58 o
   0   3   7      133.62      127.93      4.36 o
   1   3   7        6.65        5.88      2.25 o
   2   3   7       26.47       23.48      3.31 o
   3   3   7      154.31      197.73      3.81 o
   4   3   7       28.14       33.61      3.34 o
   5   3   7      113.62      102.24      2.78 o
   6   3   7        2.43        5.73      1.66 o
   7   3   7        0.22        0.94      1.19 o
   8   3   7       30.11       33.24      1.59 o
   9   3   7       29.35       31.48      4.20 o
  10   3   7        1.23        0.21      2.93 o
  11   3   7        5.59        1.45      3.08 o
  12   3   7        9.40        8.19      3.99 o
  13   3   7        5.44        6.26      5.47 o
  14   3   7        3.26        5.34      5.21 o
  15   3   7       62.05       75.85     12.55 o
  16   3   7       44.69       56.23     12.43 o
  17   3   7        3.37       -0.74      5.83 o
  18   3   7        2.36        4.70      4.66 o
 -18   4   7        6.62        5.71      5.20 o
 -17   4   7        2.22        2.20      4.17 o
 -16   4   7        0.07       -3.16      4.17 o
 -15   4   7        0.17       -1.09      3.18 o
 -14   4   7        1.20        1.29      2.98 o
 -13   4   7       31.11       34.02      8.12 o
 -12   4   7       57.67       61.07      5.46 o
 -11   4   7        9.31       15.64      3.88 o
 -10   4   7       15.00       23.08      5.03 o
  -9   4   7       27.76       30.50      5.21 o
  -8   4   7      149.97      166.77      5.78 o
  -7   4   7        2.16        1.83      2.57 o
  -6   4   7        0.92       -2.45      2.75 o
  -5   4   7       86.49      104.35      4.62 o
  -4   4   7       12.05       13.92      4.23 o
  -3   4   7        5.38        6.60      3.34 o
  -2   4   7        3.83        3.23      3.03 o
  -1   4   7        1.79        6.81      3.40 o
   0   4   7        2.82        4.87      2.80 o
   1   4   7      134.83      111.27      4.76 o
   2   4   7        0.06        0.06      2.31 o
   3   4   7        5.01        4.00      2.56 o
   4   4   7       52.81       61.65      4.13 o
   5   4   7       37.30       47.79      3.55 o
   6   4   7       11.01       13.73      2.57 o
   7   4   7       12.87       12.33      2.42 o
   8   4   7       43.12       47.55      2.66 o
   9   4   7       22.42       22.67      2.09 o
  10   4   7        3.46        2.30      1.29 o
  11   4   7        3.22       -3.54      4.00 o
  12   4   7        1.18        0.88      4.66 o
  13   4   7       24.27       18.24      8.56 o
  14   4   7       26.17       13.30      6.04 o
  15   4   7        0.19       -4.25      7.56 o
  16   4   7        0.14        2.52      4.75 o
 -16   5   7        0.01        0.90      3.89 o
 -15   5   7        1.22        0.12      3.32 o
 -14   5   7        4.67       -0.52      3.61 o
 -13   5   7        3.65        1.73      3.86 o
 -12   5   7       24.65       26.04      6.43 o
 -11   5   7        6.57        2.47      4.05 o
 -10   5   7        5.25        1.92      3.96 o
  -9   5   7      139.13      175.43     26.67 o
  -8   5   7       24.51       34.28      4.61 o
  -7   5   7        2.90        1.71      3.55 o
  -6   5   7       59.24       69.11      4.64 o
  -5   5   7      137.25      126.96      5.34 o
  -4   5   7        9.46        7.65      3.72 o
  -3   5   7       83.71       96.56      6.48 o
  -2   5   7      105.66      120.10      6.64 o
  -1   5   7       40.39       43.39      5.06 o
   0   5   7       59.74       53.51      4.38 o
   1   5   7        4.52       10.47      3.86 o
   2   5   7      116.25      124.23      5.01 o
   3   5   7        6.80        7.41      3.09 o
   4   5   7        5.87        0.50      2.24 o
   5   5   7        0.01        0.81      3.12 o
   6   5   7       34.80       41.18      3.69 o
   7   5   7       30.48       19.73      3.82 o
   8   5   7       50.49       52.88      6.78 o
   9   5   7       32.18       27.07      8.61 o
  10   5   7        0.15        1.71      2.14 o
  11   5   7        0.42        0.60      1.72 o
  12   5   7       29.56       16.52      8.51 o
  13   5   7        2.07        0.24      3.98 o
  14   5   7        6.46       11.85      5.59 o
 -12   6   7       23.49       17.38     12.99 o
 -11   6   7        1.09        2.87      5.15 o
 -10   6   7       19.81       20.56      5.71 o
  -9   6   7        0.46       -3.63      4.79 o
  -8   6   7       35.87       23.43     10.96 o
  -7   6   7        2.99        4.43      3.73 o
  -6   6   7        4.69        2.42      3.59 o
  -5   6   7       29.79        3.23      4.26 o
  -4   6   7       11.51        7.09      3.81 o
  -3   6   7      100.29      111.22      6.71 o
  -2   6   7        0.02        2.55      4.14 o
  -1   6   7        0.01       -1.64      3.89 o
   0   6   7       10.27        5.36      4.42 o
   1   6   7        1.52       -0.26      3.13 o
   2   6   7       49.78       44.84     14.91 o
   3   6   7       28.86       24.30      9.56 o
   4   6   7       11.69       10.57      4.49 o
   5   6   7        8.79        9.63      5.54 o
   6   6   7        3.37        2.63      3.89 o
   7   6   7       15.10        4.28      3.95 o
   8   6   7       23.20       23.11      7.96 o
   9   6   7       18.02        6.20      4.62 o
  10   6   7        0.03       -1.36      3.15 o
  -5   7   7        6.03        3.42      4.52 o
  -4   7   7        0.96        0.76      3.83 o
  -3   7   7        0.07        5.43      4.73 o
  -2   7   7        6.45        3.94      4.60 o
  -1   7   7        5.27        4.35      5.91 o
   0   7   7        0.07       -2.69      5.13 o
   1   7   7        1.70       -3.10      4.86 o
   2   7   7       12.76        2.05      4.67 o
   3   7   7        4.76        3.91      5.77 o
 -21   0   8       13.06       24.44     14.22 o
 -20   0   8      115.56      130.38     11.69 o
 -19   0   8       67.65       81.97      7.35 o
 -18   0   8       12.96       11.09      3.60 o
 -17   0   8       26.56       27.70      3.95 o
 -16   0   8      145.86      144.56      5.97 o
 -15   0   8      228.56      249.19      8.03 o
 -14   0   8      289.15      279.44      7.83 o
 -13   0   8       89.74       89.44      3.69 o
 -12   0   8       32.78       29.90      2.26 o
 -11   0   8      269.34      284.56      5.29 o
 -10   0   8      593.46      584.23      9.58 o
  -9   0   8      497.94      507.25      6.18 o
  -8   0   8      398.42      436.79     15.24 o
  -7   0   8     2740.76     3020.44     56.40 o
  -6   0   8      696.28      686.98     18.02 o
  -5   0   8       39.72       48.72      7.02 o
  -4   0   8      436.72      481.74     14.08 o
  -3   0   8     3050.64     3234.86     56.73 o
  -2   0   8    14335.51    16228.06    217.22 o
  -1   0   8     1519.73     1566.93     18.83 o
   0   0   8        0.33        2.12      3.12 o
   1   0   8      301.06      260.72      4.43 o
   2   0   8      420.10      448.41      7.95 o
   3   0   8      962.14      844.64     11.57 o
   4   0   8      163.53      194.67      4.76 o
   5   0   8      170.35      148.42      5.07 o
   6   0   8      182.39      175.78      4.88 o
   7   0   8       89.83       76.49      3.70 o
   8   0   8      746.33      736.34     11.51 o
   9   0   8       13.22       23.10      2.34 o
  10   0   8      338.56      369.33     13.27 o
  11   0   8      262.53      270.16      8.39 o
  12   0   8       48.81       57.36      3.31 o
  13   0   8        3.01        3.02      1.95 o
  14   0   8       52.95       38.58      1.54 o
  15   0   8        4.19       -1.17     12.08 o
  16   0   8        5.61        0.00      6.62 o
  17   0   8       11.02        0.00      7.01 o
  18   0   8        0.34        0.00      7.40 o
  19   0   8       19.28        0.00      7.79 o
 -21   1   8        0.31        4.27      2.80 o
 -20   1   8        9.39        8.97      4.13 o
 -19   1   8        4.72        4.37      2.38 o
 -18   1   8       14.64       13.58      4.42 o
 -17   1   8      613.06      705.91     13.36 o
 -16   1   8      173.03      181.07      5.23 o
 -15   1   8        6.16        4.81      3.12 o
 -14   1   8       87.17      101.68      6.13 o
 -13   1   8      173.12      163.07      5.46 o
 -12   1   8      241.33      264.21      5.61 o
 -11   1   8      148.43      160.17      3.14 o
 -10   1   8      148.39      160.87      7.41 o
  -9   1   8      584.67      635.50     10.97 o
  -8   1   8      125.72      108.74      5.46 o
  -7   1   8       60.96       64.96      2.98 o
  -6   1   8      165.33      175.18      4.89 o
  -5   1   8     2395.93     2503.65     19.80 o
  -4   1   8     2280.53     2294.99     20.42 o
  -3   1   8        0.11       -1.07      1.56 o
  -2   1   8       31.83       39.74      2.05 o
  -1   1   8       76.76       74.25      2.27 o
   0   1   8        5.78        3.89      1.52 o
   1   1   8      636.72      678.71      7.54 o
   2   1   8      246.32      281.65      3.87 o
   3   1   8        9.96       11.14      1.81 o
   4   1   8      390.05      390.52      5.49 o
   5   1   8        0.04        0.90      0.87 o
   6   1   8        1.00        0.29      0.97 o
   7   1   8      190.03      209.82      4.69 o
   8   1   8      638.89      699.17     10.59 o
   9   1   8      166.47      168.87      4.99 o
  10   1   8        1.64       -0.64      2.22 o
  11   1   8        2.08        2.30      2.21 o
  12   1   8       20.21       33.14      5.51 o
  13   1   8      167.97      183.43      4.77 o
  14   1   8       22.08       27.07      2.77 o
  15   1   8       92.32       94.14      3.55 o
  16   1   8       28.87       14.28      9.15 o
  17   1   8        1.31        1.67      2.21 o
  18   1   8        3.79        0.00      3.10 o
  19   1   8       11.06        0.00      5.51 o
 -20   2   8        0.84        0.82      2.74 o
 -19   2   8        2.74       -0.66      2.51 o
 -18   2   8        1.12        0.66      2.34 o
 -17   2   8       20.05       12.44      3.89 o
 -16   2   8        0.05        0.74      2.36 o
 -15   2   8      317.03      322.61      6.11 o
 -14   2   8       57.52       42.25      4.87 o
 -13   2   8        2.09       -1.48      3.63 o
 -12   2   8      195.42      200.29      7.79 o
 -11   2   8        9.52       16.47      4.12 o
 -10   2   8      580.09      600.55      9.75 o
  -9   2   8       46.65       44.19      2.44 o
  -8   2   8       13.67       22.53      1.77 o
  -7   2   8       98.68      104.14      4.94 o
  -6   2   8       20.91       15.70      1.61 o
  -5   2   8       19.43       26.83      3.23 o
  -4   2   8       60.38       78.98      3.60 o
  -3   2   8      524.20      476.18      7.06 o
  -2   2   8        4.17        2.84      2.03 o
  -1   2   8        0.51       -0.42      1.59 o
   0   2   8        8.94        3.64      1.69 o
   1   2   8       93.87       79.24      3.11 o
   2   2   8      128.21      136.23      3.33 o
   3   2   8       25.43       26.72      2.15 o
   4   2   8       33.45       30.18      1.92 o
   5   2   8      101.82      109.23      3.03 o
   6   2   8       44.69       43.32      2.49 o
   7   2   8        8.46       10.80      3.70 o
   8   2   8        1.06        1.34      2.51 o
   9   2   8       68.22       72.62      4.55 o
  10   2   8        0.00        0.01      2.79 o
  11   2   8       64.51       76.93      4.97 o
  12   2   8        1.12        1.86      3.04 o
  13   2   8       22.67       31.89      5.07 o
  14   2   8        0.44        0.32      2.69 o
  15   2   8       24.85       -0.16      2.69 o
  16   2   8        0.57       -0.93      2.84 o
  17   2   8        0.54        2.09      2.98 o
  18   2   8       16.49        4.83      4.44 o
 -19   3   8        0.69        1.97      4.10 o
 -18   3   8        5.09        1.61      3.91 o
 -17   3   8        0.10       -1.30      3.79 o
 -16   3   8        0.25       -0.39      3.84 o
 -15   3   8       68.33       78.37      5.93 o
 -14   3   8        0.40        0.53      3.63 o
 -13   3   8        5.01        2.54      4.17 o
 -12   3   8       33.89       41.42      3.24 o
 -11   3   8        0.34        1.10      2.37 o
 -10   3   8       80.71       90.71      7.12 o
  -9   3   8       13.46       15.51      2.88 o
  -8   3   8        7.73        6.20      2.55 o
  -7   3   8       28.20       22.40      4.01 o
  -6   3   8        0.85        3.17      2.17 o
  -5   3   8       23.01       26.46      3.63 o
  -4   3   8       45.08       51.70      4.40 o
  -3   3   8       60.90       57.37      3.81 o
  -2   3   8      103.13      109.74      4.26 o
  -1   3   8       16.96       23.17      3.93 o
   0   3   8       41.62       41.54      3.47 o
   1   3   8       69.79       68.84      3.89 o
   2   3   8       15.39       15.58      2.28 o
   3   3   8        0.04       -0.94      1.61 o
   4   3   8      200.10      204.24      4.38 o
   5   3   8      125.40      133.07      4.00 o
   6   3   8        0.86        0.83      1.24 o
   7   3   8      279.27      272.48      3.68 o
   8   3   8       38.68       39.37      4.40 o
   9   3   8       34.24       41.91      4.38 o
  10   3   8       48.37       54.30      4.69 o
  11   3   8       10.65       16.04      4.36 o
  12   3   8        0.78        5.16      5.23 o
  13   3   8       10.67       13.14      5.80 o
  14   3   8        2.63        5.90      4.77 o
  15   3   8       20.12       19.31      5.62 o
  16   3   8        9.47        4.94      5.85 o
  17   3   8        4.73        6.32      4.74 o
 -18   4   8        1.54        1.41      4.77 o
 -17   4   8        5.08        6.94      5.53 o
 -16   4   8       16.40        8.29      4.84 o
 -15   4   8        2.82        0.17      2.81 o
 -14   4   8       31.13       34.26      8.06 o
 -13   4   8       39.39       55.39      4.95 o
 -12   4   8        7.84        3.45      3.21 o
 -11   4   8       67.05       78.71      4.73 o
 -10   4   8       31.92       34.45      4.29 o
  -9   4   8      140.52      140.43      6.39 o
  -8   4   8      183.78      187.55      6.01 o
  -7   4   8       87.51       82.16      4.74 o
  -6   4   8        0.00       -0.26      2.19 o
  -5   4   8        7.67        5.78      2.93 o
  -4   4   8        1.72        2.97      3.16 o
  -3   4   8        0.07       -1.46      3.54 o
  -2   4   8       30.63       28.92      3.94 o
  -1   4   8        1.86        3.41      2.87 o
   0   4   8       26.67       34.71      4.20 o
   1   4   8       10.01        8.40      3.09 o
   2   4   8       58.18       59.01      3.67 o
   3   4   8      137.94      143.63      4.37 o
   4   4   8        7.98        2.61      2.28 o
   5   4   8        2.67        3.26      2.36 o
   6   4   8       49.65       53.95      3.07 o
   7   4   8        0.04       -0.20      1.51 o
   8   4   8      130.03      110.30      2.88 o
   9   4   8       23.27       25.28      1.75 o
  10   4   8        8.44        7.81      4.60 o
  11   4   8        1.46        3.73      5.27 o
  12   4   8        1.06        0.22      4.45 o
  13   4   8        0.00       -3.42      5.13 o
  14   4   8        7.40        7.79     10.13 o
  15   4   8        0.30        4.58      5.40 o
  16   4   8        9.72       10.92      6.14 o
 -15   5   8       22.35       12.53      6.32 o
 -14   5   8        4.57        2.57      3.93 o
 -13   5   8        0.33        3.27      3.70 o
 -12   5   8        0.57        2.01      3.86 o
 -11   5   8       21.87        5.76      6.33 o
 -10   5   8       52.24       47.32      9.05 o
  -9   5   8        7.80       10.05      4.50 o
  -8   5   8       42.12       48.74      5.67 o
  -7   5   8       23.43       16.78      3.67 o
  -6   5   8       44.30       53.46      4.24 o
  -5   5   8        6.62        2.54      3.32 o
  -4   5   8        9.96       16.54      4.68 o
  -3   5   8       65.69       68.27      5.69 o
  -2   5   8        0.74       -1.08      3.98 o
  -1   5   8        7.12        2.21      3.26 o
   0   5   8        7.98        3.89      3.47 o
   1   5   8       76.43       77.51      4.81 o
   2   5   8       15.53       13.75      3.45 o
   3   5   8       41.64       50.10      4.60 o
   4   5   8        0.01        1.87      2.79 o
   5   5   8       37.01       43.41      3.79 o
   6   5   8        0.03       -1.91      3.82 o
   7   5   8       10.52        5.36      3.79 o
   8   5   8        4.99        3.72      2.25 o
   9   5   8       21.30       21.96      3.60 o
  10   5   8        0.03        1.45      1.89 o
  11   5   8        2.16        6.11      4.82 o
  12   5   8        0.48        7.59      7.27 o
  13   5   8        9.49        2.33      5.68 o
 -11   6   8        1.23       11.47      6.52 o
 -10   6   8       17.07        0.85      4.54 o
  -9   6   8       10.85        9.40      6.58 o
  -8   6   8        3.06        1.18      3.25 o
  -7   6   8       23.94       10.06      4.93 o
  -6   6   8        4.78        5.21      3.85 o
  -5   6   8        2.72       -0.02      2.94 o
  -4   6   8        0.04        2.01      3.53 o
  -3   6   8        0.51        2.04      3.82 o
  -2   6   8       24.06        7.07      4.57 o
  -1   6   8       18.73        7.26      4.27 o
   0   6   8        4.06       -1.58      3.68 o
   1   6   8        8.08        3.83      3.94 o
   2   6   8       26.10        9.49      4.87 o
   3   6   8        5.91        6.82      4.16 o
   4   6   8        0.98       -1.68      4.29 o
   5   6   8       65.45       44.65     29.36 o
   6   6   8       13.63        2.53      3.45 o
   7   6   8        0.21       -1.17      4.04 o
   8   6   8        5.72        2.10      4.65 o
   9   6   8        0.02        0.17      2.80 o
  -2   7   8        0.38        0.86      4.51 o
  -1   7   8        0.15        4.25      4.74 o
   0   7   8       10.19        7.67      6.23 o
 -21   1   9        0.50        7.14      4.49 o
 -20   1   9        1.55       -0.53      1.73 o
 -19   1   9        8.14        6.34      2.52 o
 -18   1   9        2.15        0.45      1.75 o
 -17   1   9        8.44        6.52      3.31 o
 -16   1   9       10.85       11.54      2.56 o
 -15   1   9      242.22      259.88      8.67 o
 -14   1   9       61.46       63.69      3.94 o
 -13   1   9       44.31       40.89      5.99 o
 -12   1   9       35.16       36.56      6.50 o
 -11   1   9       56.26       62.99      5.91 o
 -10   1   9      240.91      251.34      8.85 o
  -9   1   9       25.76       29.47      4.86 o
  -8   1   9        0.71        1.13      2.23 o
  -7   1   9      129.93      126.14      5.23 o
  -6   1   9      105.26      101.69      3.00 o
  -5   1   9     1015.24     1093.91     10.15 o
  -4   1   9       70.67       72.86      2.10 o
  -3   1   9        2.11       -0.72      2.02 o
  -2   1   9     1052.24     1032.32      9.27 o
  -1   1   9      690.03      630.89      6.56 o
   0   1   9        0.83       -0.31      1.89 o
   1   1   9        9.26       12.99      2.92 o
   2   1   9      486.82      505.38      6.58 o
   3   1   9       51.37       50.97      2.79 o
   4   1   9       33.79       32.99      1.92 o
   5   1   9       29.56       26.01      2.60 o
   6   1   9      144.65      147.29      2.65 o
   7   1   9       53.97       60.60      1.27 o
   8   1   9       19.30       23.94      2.81 o
   9   1   9       15.97       14.23      2.65 o
  10   1   9       31.60       31.06      3.68 o
  11   1   9       45.71       51.58      3.36 o
  12   1   9        0.56        2.15      2.44 o
  13   1   9        0.01        0.89      2.02 o
  14   1   9        8.56        8.13      2.89 o
  15   1   9        6.48        4.25      2.12 o
  16   1   9        1.25        2.27      1.96 o
  17   1   9        7.48        4.68      2.93 o
  18   1   9        0.69        0.00      5.51 o
 -20   2   9       25.70       17.79      9.11 o
 -19   2   9        7.05       -0.36      2.63 o
 -18   2   9       88.25      100.87      6.53 o
 -17   2   9       19.50       15.22      4.92 o
 -16   2   9       21.01       27.16      5.04 o
 -15   2   9      290.59      298.32      8.76 o
 -14   2   9       16.51       12.80      4.57 o
 -13   2   9      211.20      246.50     10.47 o
 -12   2   9      465.86      476.59      9.73 o
 -11   2   9       36.47       39.25      4.80 o
 -10   2   9      215.20      215.37      7.23 o
  -9   2   9       68.37       72.05      5.59 o
  -8   2   9       30.92       30.20      2.19 o
  -7   2   9       22.21       18.19      1.52 o
  -6   2   9      215.79      189.64      3.19 o
  -5   2   9        0.64        2.25      2.24 o
  -4   2   9        0.79        1.12      2.29 o
  -3   2   9      740.22      698.81      9.05 o
  -2   2   9     1269.55     1373.58     14.33 o
  -1   2   9      140.79      145.28      3.86 o
   0   2   9      665.05      656.25      6.81 o
   1   2   9       94.65      115.78      3.25 o
   2   2   9       18.34       17.28      1.97 o
   3   2   9      153.16      161.28      3.36 o
   4   2   9        0.24       -0.46      1.35 o
   5   2   9      136.50      144.13      4.24 o
   6   2   9       17.98       19.68      2.24 o
   7   2   9       56.53       60.18      4.28 o
   8   2   9       13.99       15.55      3.55 o
   9   2   9        5.89        7.36      3.32 o
  10   2   9        1.13        2.58      3.09 o
  11   2   9        5.53        4.67      3.68 o
  12   2   9      104.59      115.48      6.30 o
  13   2   9       65.15       63.07      5.46 o
  14   2   9       19.90        0.95      3.56 o
  15   2   9       22.78        0.65      3.47 o
  16   2   9       10.23        0.00      3.12 o
  17   2   9       11.47        3.42      3.77 o
  18   2   9        6.07        1.71      3.51 o
 -19   3   9        2.02        5.87      4.77 o
 -18   3   9        0.13        4.44      4.91 o
 -17   3   9        0.42       -0.35      3.65 o
 -16   3   9        0.98        3.76      5.80 o
 -15   3   9       16.07       13.02      4.82 o
 -14   3   9       56.60       66.74      5.77 o
 -13   3   9       36.41       23.49      4.97 o
 -12   3   9      355.65      353.94      6.35 o
 -11   3   9        3.91        4.73      2.94 o
 -10   3   9      122.87      116.38      5.06 o
  -9   3   9       66.97       77.27      4.50 o
  -8   3   9       15.19       16.37      2.92 o
  -7   3   9      774.93      791.83      9.57 o
  -6   3   9        1.87        0.58      2.58 o
  -5   3   9        0.00        1.24      2.96 o
  -4   3   9       73.51       72.70      6.36 o
  -3   3   9      229.71      221.84      5.51 o
  -2   3   9      111.93      122.33      6.20 o
  -1   3   9      144.92      156.16      4.74 o
   0   3   9       17.59       17.78      3.87 o
   1   3   9        1.74        1.26      2.16 o
   2   3   9        2.41        1.77      1.90 o
   3   3   9       69.02       69.63      3.62 o
   4   3   9       30.74       34.41      2.76 o
   5   3   9        3.86        2.60      1.67 o
   6   3   9        5.25        5.33      1.48 o
   7   3   9       56.14       52.68      2.88 o
   8   3   9        7.82        4.56      3.86 o
   9   3   9       51.17       52.46      5.57 o
  10   3   9        5.78       10.00      3.83 o
  11   3   9       18.11       18.36      4.24 o
  12   3   9        8.10        4.43      4.96 o
  13   3   9        0.14        0.95      4.68 o
  14   3   9        6.16        9.07      7.54 o
  15   3   9        3.49        4.75      7.02 o
  16   3   9        0.49        2.34      4.96 o
  17   3   9        0.57        0.40      3.88 o
 -17   4   9        0.06       -0.09      3.96 o
 -16   4   9       13.43       15.34      8.32 o
 -15   4   9        1.35        3.31      4.53 o
 -14   4   9       24.81       15.35      8.32 o
 -13   4   9        0.02       -5.34      3.58 o
 -12   4   9        3.27        0.19      2.16 o
 -11   4   9       24.48       25.46      3.92 o
 -10   4   9      441.39      455.70      8.75 o
  -9   4   9        4.25        9.89      4.33 o
  -8   4   9        7.58        7.12      2.91 o
  -7   4   9      230.62      238.02      5.98 o
  -6   4   9       68.20       77.19      5.56 o
  -5   4   9        4.05        5.14      3.33 o
  -4   4   9       46.99       48.15      5.11 o
  -3   4   9        4.81        2.11      3.05 o
  -2   4   9       69.57       63.10      4.98 o
  -1   4   9        4.91        6.06      3.52 o
   0   4   9       23.75       19.19      3.95 o
   1   4   9        1.78        2.08      2.83 o
   2   4   9       36.29       25.29      4.92 o
   3   4   9        5.15       12.85      3.16 o
   4   4   9        2.67        0.77      2.44 o
   5   4   9      147.65      143.97      4.19 o
   6   4   9       48.46       50.22      3.02 o
   7   4   9       12.94       11.33      2.30 o
   8   4   9       10.61        8.85      1.97 o
   9   4   9        4.92        3.16      1.37 o
  10   4   9        0.29        5.71      6.19 o
  11   4   9        8.79        5.93      5.81 o
  12   4   9        0.00        2.82      4.07 o
  13   4   9        0.20        3.06      4.80 o
  14   4   9        8.53        5.56      4.78 o
  15   4   9        1.22       -2.38      4.61 o
 -15   5   9        4.81        5.18      3.85 o
 -14   5   9        5.84        4.91      4.40 o
 -13   5   9        0.68       -2.54      3.63 o
 -12   5   9        6.87       -0.69      3.26 o
 -11   5   9       21.80        2.46      3.57 o
 -10   5   9        0.03        0.73      3.83 o
  -9   5   9       18.74        5.16      5.48 o
  -8   5   9        1.05       -0.99      3.02 o
  -7   5   9        8.72       10.25      3.46 o
  -6   5   9        0.14        3.65      3.14 o
  -5   5   9        4.22        3.23      3.04 o
  -4   5   9      298.56      318.18      8.54 o
  -3   5   9        0.08        0.63      3.30 o
  -2   5   9       29.09       16.49      3.91 o
  -1   5   9        0.04       -0.47      2.95 o
   0   5   9        0.10       -0.97      2.90 o
   1   5   9      130.49      119.63      5.54 o
   2   5   9        1.41        2.13      3.13 o
   3   5   9        7.43        3.93      3.04 o
   4   5   9       25.86       16.54      3.76 o
   5   5   9        3.87        4.02      3.07 o
   6   5   9       15.63        3.90      5.14 o
   7   5   9       15.55        6.73      4.84 o
   8   5   9        9.10       10.08      2.40 o
   9   5   9        0.36        0.12      1.60 o
  10   5   9        8.73        5.15      5.81 o
  11   5   9        0.00       -0.27      7.12 o
  12   5   9        5.71       -1.29      5.45 o
 -10   6   9        4.13        2.30      4.31 o
  -9   6   9       12.62        9.79      5.58 o
  -8   6   9       10.74       12.20      5.00 o
  -7   6   9       28.61       13.05      7.14 o
  -6   6   9        7.93        3.33      3.81 o
  -5   6   9        2.95        1.14      3.49 o
  -4   6   9        0.48       -0.81      3.09 o
  -3   6   9       36.57       19.37      8.99 o
  -2   6   9        0.69        1.61      3.67 o
  -1   6   9        0.38       -0.59      3.74 o
   0   6   9        0.51        1.45      3.62 o
   1   6   9        3.47       -1.04      3.55 o
   2   6   9       65.29       64.86     10.38 o
   3   6   9        1.96        0.01      3.14 o
   4   6   9       15.78        3.72      4.79 o
   5   6   9        1.11       -0.23      3.08 o
   6   6   9        9.19        3.65      4.90 o
   7   6   9        3.16       -0.96      3.54 o
   8   6   9        1.10        1.42      3.34 o
 -21   0  10        1.17       -2.73      9.74 o
 -20   0  10        2.20       19.09     11.30 o
 -19   0  10       23.25       10.57      5.46 o
 -18   0  10       50.32       62.80      5.07 o
 -17   0  10       11.14        6.08      2.31 o
 -16   0  10       59.61       67.34      5.46 o
 -15   0  10      307.76      322.96     15.02 o
 -14   0  10        8.35       14.68      4.48 o
 -13   0  10      113.40      111.21      9.36 o
 -12   0  10      261.88      301.59     24.19 o
 -11   0  10      222.90      219.62     14.82 o
 -10   0  10      122.23      118.92     12.09 o
  -9   0  10      473.27      481.33     17.97 o
  -8   0  10      167.15      177.46     12.48 o
  -7   0  10      231.23      250.12     12.88 o
  -6   0  10      147.82      171.99     10.53 o
  -5   0  10      293.46      313.48     12.49 o
  -4   0  10       31.11       30.01      1.92 o
  -3   0  10      768.77      786.93     10.79 o
  -2   0  10      631.59      701.62     10.21 o
  -1   0  10       58.87       50.49      4.76 o
   0   0  10       27.65       26.57      3.05 o
   1   0  10      323.54      338.30      5.63 o
   2   0  10     3566.15     3617.94     36.08 o
   3   0  10       64.30       62.75      2.96 o
   4   0  10      253.64      257.24      5.22 o
   5   0  10        1.16        0.88      1.72 o
   6   0  10      559.68      537.78     40.26 o
   7   0  10      356.95      375.61      7.33 o
   8   0  10       23.55       33.31      2.89 o
   9   0  10      270.51      290.52     14.44 o
  10   0  10        5.86        3.69      3.35 o
  11   0  10        7.16        4.76      1.58 o
  12   0  10       15.93       14.49      1.30 o
  13   0  10       15.90       10.52      8.96 o
  14   0  10       32.67       -0.39      7.40 o
  15   0  10       79.35       93.93     13.64 o
  16   0  10       10.89        0.39      8.18 o
  17   0  10        1.87       -1.56      8.96 o
  18   0  10        0.06        0.00     12.86 o
 -20   1  10        6.89        6.47      3.26 o
 -19   1  10        4.70        1.53      2.67 o
 -18   1  10       10.87        2.51      2.00 o
 -17   1  10       39.79       42.58      5.49 o
 -16   1  10        1.62        2.58      2.36 o
 -15   1  10        0.12        2.63      5.24 o
 -14   1  10        6.16       11.84      7.28 o
 -13   1  10      364.34      393.74     10.87 o
 -12   1  10      539.39      526.30     13.27 o
 -11   1  10       80.65       92.82      6.96 o
 -10   1  10       30.13       30.94      3.07 o
  -9   1  10        0.85       -0.09      1.43 o
  -8   1  10       33.57       36.48      2.90 o
  -7   1  10      202.29      171.59      3.60 o
  -6   1  10       25.83       35.73      2.00 o
  -5   1  10       42.10       42.83      3.01 o
  -4   1  10       56.63       56.88      3.14 o
  -3   1  10      113.72      123.11      3.09 o
  -2   1  10      732.36      777.99      8.17 o
  -1   1  10     2577.41     2616.38     22.98 o
   0   1  10     1028.34     1006.71     11.07 o
   1   1  10        2.62        2.48      1.83 o
   2   1  10      449.73      411.94      7.08 o
   3   1  10       25.01       23.07      3.13 o
   4   1  10      191.90      211.83      3.62 o
   5   1  10       42.16       48.80      2.19 o
   6   1  10       76.82       75.68      2.62 o
   7   1  10      123.20      133.20      5.12 o
   8   1  10       58.91       57.54      3.94 o
   9   1  10        6.92        4.09      2.44 o
  10   1  10        5.30        4.12      2.31 o
  11   1  10        4.19        1.78      2.06 o
  12   1  10       44.24       45.94      3.33 o
  13   1  10        0.53        0.04      2.46 o
  14   1  10       46.60       51.89      4.44 o
  15   1  10        0.81       -0.23      2.32 o
  16   1  10        0.02        1.67      1.73 o
  17   1  10        9.81        0.76      6.19 o
  18   1  10        3.69        0.19      6.34 o
 -20   2  10        0.19        4.15      4.94 o
 -19   2  10       22.71       19.29      8.94 o
 -18   2  10        1.09        1.95      4.32 o
 -17   2  10       11.48        1.78      4.47 o
 -16   2  10        0.00        0.75      4.28 o
 -15   2  10       36.93       38.32      5.44 o
 -14   2  10        2.45        4.81      4.10 o
 -13   2  10       65.96       65.48      5.64 o
 -12   2  10      142.44      160.48      7.44 o
 -11   2  10       19.49       14.62      5.95 o
 -10   2  10      957.90      936.79     14.36 o
  -9   2  10       62.39       60.25      3.63 o
  -8   2  10      117.16      119.24      2.32 o
  -7   2  10       13.59       10.71      1.59 o
  -6   2  10      500.09      504.20      5.95 o
  -5   2  10      155.62      166.22      6.66 o
  -4   2  10       23.76       24.21      3.54 o
  -3   2  10       31.38       32.33      6.07 o
  -2   2  10       73.35       78.19      3.71 o
  -1   2  10        8.29       14.43      2.39 o
   0   2  10      364.36      347.97      6.49 o
   1   2  10       17.21       17.31      2.36 o
   2   2  10      304.32      302.95      4.79 o
   3   2  10        1.90        2.72      1.62 o
   4   2  10       10.86        8.55      2.11 o
   5   2  10        4.04        3.25      1.88 o
   6   2  10       48.60       45.21      2.03 o
   7   2  10        8.45       13.70      1.84 o
   8   2  10       11.87       12.42      3.51 o
   9   2  10       44.48       51.58      4.32 o
  10   2  10        3.91        3.55      3.12 o
  11   2  10        0.16        5.86      3.77 o
  12   2  10        0.07       -0.29      3.06 o
  13   2  10       15.00        4.52      4.37 o
  14   2  10       13.80        0.22      2.53 o
  15   2  10        1.94       -1.06      2.96 o
  16   2  10        0.01        0.62      3.26 o
  17   2  10        9.09        4.35      3.72 o
 -18   3  10        6.81        9.19      6.89 o
 -17   3  10        0.98        5.15      4.77 o
 -16   3  10        0.79       -0.01      3.85 o
 -15   3  10        2.62        3.18      4.34 o
 -14   3  10        6.55        7.82      5.00 o
 -13   3  10       41.30       38.85      5.54 o
 -12   3  10        0.82        5.53      4.35 o
 -11   3  10      204.81      202.63      4.72 o
 -10   3  10      278.34      255.65      6.31 o
  -9   3  10      476.69      518.61      7.46 o
  -8   3  10      576.24      628.12      8.19 o
  -7   3  10      224.97      224.41      5.09 o
  -6   3  10        1.59        0.19      1.85 o
  -5   3  10        3.83        6.42      3.53 o
  -4   3  10       80.42       81.71      4.57 o
  -3   3  10      183.98      178.96      5.52 o
  -2   3  10       36.41       31.81      4.08 o
  -1   3  10       40.79       46.02      4.26 o
   0   3  10       34.68       35.64      3.17 o
   1   3  10       22.92       21.16      3.30 o
   2   3  10       11.72        9.12      2.52 o
   3   3  10        9.43       11.33      2.28 o
   4   3  10      106.57      113.58      3.47 o
   5   3  10      115.08      124.53      5.03 o
   6   3  10      193.54      196.54      3.63 o
   7   3  10       10.79       20.22      1.81 o
   8   3  10       72.97       85.65      5.16 o
   9   3  10       60.01       60.58      4.92 o
  10   3  10        4.07        1.83      3.32 o
  11   3  10       12.40       11.32      4.44 o
  12   3  10       12.37       15.97     10.02 o
  13   3  10        1.65       -4.51      8.86 o
  14   3  10        1.52        4.50      6.04 o
  15   3  10        0.00       -2.24      5.01 o
  16   3  10        0.95        1.69      4.80 o
 -17   4  10        7.34       10.86      5.73 o
 -16   4  10       13.44        5.86      5.26 o
 -15   4  10        0.00        3.28      4.82 o
 -14   4  10       32.60        3.12      4.80 o
 -13   4  10       27.00       19.41      8.35 o
 -12   4  10       83.45       80.82      5.90 o
 -11   4  10        1.41        4.19      2.99 o
 -10   4  10       17.01       25.97      3.67 o
  -9   4  10       10.88       11.22      3.73 o
  -8   4  10        2.65        9.20      3.19 o
  -7   4  10       45.45       59.98      4.75 o
  -6   4  10       65.21       68.64      4.25 o
  -5   4  10        0.00        0.72      3.14 o
  -4   4  10      214.27      217.73      6.55 o
  -3   4  10       35.61       45.50      4.57 o
  -2   4  10       42.86       34.16      6.57 o
  -1   4  10       37.76       31.76      5.86 o
   0   4  10       89.17       92.81      4.66 o
   1   4  10        9.32        9.78      3.32 o
   2   4  10       45.68       36.20      7.14 o
   3   4  10        0.12        0.65      2.38 o
   4   4  10        3.74        4.24      2.61 o
   5   4  10      127.91      122.08      4.08 o
   6   4  10       98.82       91.48      3.11 o
   7   4  10       17.97       15.93      3.11 o
   8   4  10        0.40       -0.22      1.47 o
   9   4  10       59.68       70.68      8.53 o
  10   4  10        0.90        1.17      4.72 o
  11   4  10        0.16        2.48      4.38 o
  12   4  10        0.80        2.54      4.06 o
  13   4  10        3.99        4.34      4.63 o
  14   4  10        0.12        1.01      4.83 o
 -14   5  10       26.37       10.74      7.99 o
 -13   5  10        3.26        1.83      3.37 o
 -12   5  10        1.92        2.67      3.50 o
 -11   5  10       36.98       38.20     15.41 o
 -10   5  10        7.98        5.10      3.47 o
  -9   5  10        1.08        0.89      2.99 o
  -8   5  10        3.19        3.52      3.40 o
  -7   5  10       10.47        6.47      4.84 o
  -6   5  10       18.71       14.80      4.76 o
  -5   5  10        8.04        5.93      3.24 o
  -4   5  10        0.10        2.26      3.47 o
  -3   5  10        0.33        1.47      3.48 o
  -2   5  10        1.28        0.81      3.12 o
  -1   5  10        2.16        1.68      3.12 o
   0   5  10        7.10        5.05      3.56 o
   1   5  10       44.10       57.24      4.53 o
   2   5  10        0.37       -2.16      3.08 o
   3   5  10        6.54        3.86      3.44 o
   4   5  10       11.59        5.85      4.33 o
   5   5  10       12.38        5.86      3.59 o
   6   5  10        0.38       -0.19      2.87 o
   7   5  10        1.74        1.45      2.00 o
   8   5  10        2.80        1.97      2.56 o
   9   5  10        3.77       11.51      8.10 o
  10   5  10        3.34        5.36      6.99 o
  11   5  10        0.13       -0.74      4.30 o
  -9   6  10        3.63       -0.61      3.53 o
  -8   6  10        8.48        4.14      3.84 o
  -7   6  10        0.00        0.67      3.04 o
  -6   6  10        6.76        3.22      3.53 o
  -5   6  10        3.28       -0.04      2.88 o
  -4   6  10        2.95        3.79      3.73 o
  -3   6  10       16.40       12.27      4.56 o
  -2   6  10        2.71        1.48      4.07 o
  -1   6  10       20.63        4.96      4.26 o
   0   6  10        1.50        0.06      3.20 o
   1   6  10        0.02        1.94      3.65 o
   2   6  10       17.14        7.17      4.66 o
   3   6  10        3.08        0.39      3.07 o
   4   6  10       32.56        6.97      5.09 o
   5   6  10        0.10        1.21      3.71 o
   6   6  10        1.96       -1.28      3.41 o
   7   6  10        9.86        2.92      3.06 o
 -20   1  11        0.21       12.88     12.08 o
 -19   1  11       12.01        6.12      2.99 o
 -18   1  11       68.19       77.38      7.76 o
 -17   1  11        2.40        1.94      2.13 o
 -16   1  11       11.44        8.28      3.24 o
 -15   1  11       23.78       28.32      6.44 o
 -14   1  11       14.46       11.03      5.62 o
 -13   1  11        8.56       11.66      5.54 o
 -12   1  11        1.81        0.71      2.16 o
 -11   1  11      107.01      106.31      3.17 o
 -10   1  11      145.20      159.84      5.18 o
  -9   1  11      121.22      131.08      7.60 o
  -8   1  11      130.62      142.63      7.03 o
  -7   1  11        0.58        0.70      1.37 o
  -6   1  11       68.64       68.02      2.58 o
  -5   1  11      328.37      319.33      7.31 o
  -4   1  11       65.75       68.26      2.44 o
  -3   1  11     1924.60     1920.51     22.19 o
  -2   1  11       70.60       67.59      2.87 o
  -1   1  11        9.42       13.20      1.83 o
   0   1  11      811.69      835.68      9.26 o
   1   1  11       89.85       86.67      3.87 o
   2   1  11      357.02      354.46      7.62 o
   3   1  11        1.56        4.11      2.24 o
   4   1  11        0.11       -0.89      1.51 o
   5   1  11      111.34      109.80      3.04 o
   6   1  11      140.58      147.26      3.36 o
   7   1  11       42.51       40.26      2.64 o
   8   1  11        3.02        0.30      2.55 o
   9   1  11       12.77       13.32      3.38 o
  10   1  11       49.35       49.23      3.48 o
  11   1  11        2.54        2.87      2.13 o
  12   1  11       31.34       31.69      3.32 o
  13   1  11       28.36       25.75      8.55 o
  14   1  11        8.83        5.95      2.24 o
  15   1  11        6.81        2.21      2.52 o
  16   1  11        4.94       -0.78      6.19 o
  17   1  11        7.35        0.00      5.92 o
 -19   2  11        6.31        1.06      4.39 o
 -18   2  11        0.72        2.97      4.72 o
 -17   2  11       55.73       72.83     14.27 o
 -16   2  11        0.17        2.07      4.30 o
 -15   2  11       26.59       26.58      6.22 o
 -14   2  11       63.92       65.72      5.95 o
 -13   2  11       26.17       24.65      5.12 o
 -12   2  11       12.03       19.52      5.37 o
 -11   2  11      327.30      321.20      7.65 o
 -10   2  11      425.47      413.56      7.02 o
  -9   2  11      156.20      170.84      6.10 o
  -8   2  11      497.58      517.36      8.22 o
  -7   2  11      205.60      187.10      5.03 o
  -6   2  11      449.37      459.15      6.38 o
  -5   2  11      512.15      525.02      8.08 o
  -4   2  11      507.71      513.90      7.84 o
  -3   2  11      154.13      148.46      5.15 o
  -2   2  11       40.34       47.35      3.71 o
  -1   2  11      327.16      343.82      5.39 o
   0   2  11       83.64       88.47      3.71 o
   1   2  11      136.21      150.74      4.29 o
   2   2  11       68.44       68.53      2.88 o
   3   2  11      153.69      136.32      4.04 o
   4   2  11       15.46       15.45      2.79 o
   5   2  11       18.75       18.94      2.24 o
   6   2  11        3.21        3.86      1.47 o
   7   2  11       42.69       36.04      1.68 o
   8   2  11       36.42       39.04      4.13 o
   9   2  11       90.57      100.06      4.94 o
  10   2  11       12.70       10.19      3.95 o
  11   2  11       10.48        6.36      3.89 o
  12   2  11        8.47        1.60      4.40 o
  13   2  11        0.57        0.17      3.19 o
  14   2  11        6.19        0.32      3.27 o
  15   2  11        1.60        0.45      3.06 o
  16   2  11        0.30        0.02      2.76 o
 -18   3  11        4.78       -0.64      5.10 o
 -17   3  11       11.04        7.21      5.24 o
 -16   3  11       36.76        0.03      4.31 o
 -15   3  11       34.51       35.82     18.61 o
 -14   3  11        0.09       -0.54      4.12 o
 -13   3  11       97.45      107.33      7.29 o
 -12   3  11       11.34       17.35      5.40 o
 -11   3  11      240.15      273.03      4.74 o
 -10   3  11      228.80      245.82      8.12 o
  -9   3  11       98.53       95.40      3.88 o
  -8   3  11     1752.46     1850.69     18.30 o
  -7   3  11      124.74      132.10      4.06 o
  -6   3  11      324.58      325.10      5.81 o
  -5   3  11        5.00        9.01      4.22 o
  -4   3  11       23.99       27.73      4.04 o
  -3   3  11     1457.68     1475.15     17.60 o
  -2   3  11       51.50       55.11      4.32 o
  -1   3  11       71.97       77.37      4.27 o
   0   3  11        0.34       -0.94      2.43 o
   1   3  11       17.22       21.38      3.05 o
   2   3  11       19.28       23.15      3.37 o
   3   3  11        0.61        1.99      2.04 o
   4   3  11       75.18       71.32      2.93 o
   5   3  11      219.38      208.87      4.23 o
   6   3  11      125.75      118.14      4.32 o
   7   3  11        1.99        0.75      1.40 o
   8   3  11        3.96        5.87      3.59 o
   9   3  11       50.06       60.05      4.92 o
  10   3  11       41.08       41.94      5.99 o
  11   3  11        4.12       -0.18      5.15 o
  12   3  11       12.14       13.03      6.05 o
  13   3  11       74.47       91.03      9.19 o
  14   3  11        0.46       -0.45      5.08 o
  15   3  11        0.10        1.70      4.71 o
 -16   4  11       18.76       25.55     12.26 o
 -15   4  11       10.86        5.31      5.69 o
 -14   4  11        4.41        2.19      4.64 o
 -13   4  11       18.42        9.94      3.84 o
 -12   4  11        8.23        6.00      3.14 o
 -11   4  11        3.22        8.06      4.66 o
 -10   4  11      170.90      155.40      4.83 o
  -9   4  11       61.40       70.27      4.50 o
  -8   4  11       82.31       97.92      4.25 o
  -7   4  11        4.52        4.86      3.33 o
  -6   4  11      472.05      464.28      8.28 o
  -5   4  11      441.78      475.39     11.61 o
  -4   4  11      109.01      111.28      5.75 o
  -3   4  11        5.01        2.73      3.31 o
  -2   4  11      112.23      113.69      5.51 o
  -1   4  11       34.96       20.64      5.23 o
   0   4  11       43.44       42.71      4.23 o
   1   4  11      367.82      374.28      7.07 o
   2   4  11      131.49      112.49      4.83 o
   3   4  11       50.54       52.53      4.28 o
   4   4  11       28.78       29.63      3.51 o
   5   4  11       21.00       27.01      2.62 o
   6   4  11       25.00       26.80      2.39 o
   7   4  11        2.26        1.84      1.93 o
   8   4  11       10.59        8.93      2.63 o
   9   4  11        5.00       11.81      4.60 o
  10   4  11        1.19        4.22      4.54 o
  11   4  11        2.45       -2.38      5.04 o
  12   4  11        5.07        6.78      5.03 o
  13   4  11        5.56       10.04      5.42 o
 -13   5  11        3.98        3.33      3.80 o
 -12   5  11        6.03        3.04      3.13 o
 -11   5  11       13.25        5.36      3.46 o
 -10   5  11        0.03        4.30      3.67 o
  -9   5  11        5.75        1.04      3.00 o
  -8   5  11       37.90       29.12     13.51 o
  -7   5  11        2.62        1.83      3.63 o
  -6   5  11       34.22       20.62      7.25 o
  -5   5  11        3.04       -0.08      3.11 o
  -4   5  11      108.59      120.50      5.87 o
  -3   5  11        5.55        1.38      3.70 o
  -2   5  11       93.62       99.78     14.31 o
  -1   5  11       32.98       29.55     11.14 o
   0   5  11       97.60       96.94      5.09 o
   1   5  11        7.64        3.43      3.36 o
   2   5  11       16.49       10.92      4.33 o
   3   5  11        2.48        3.58      3.81 o
   4   5  11        0.58        0.42      2.42 o
   5   5  11      145.59      150.68      5.83 o
   6   5  11        0.03        0.68      2.19 o
   7   5  11       17.79        4.78      3.04 o
   8   5  11        3.77        9.44     11.59 o
   9   5  11        0.74        2.25      4.54 o
  10   5  11        0.63        5.54      6.27 o
  -8   6  11        0.04       -2.75      3.90 o
  -7   6  11       11.62        5.94      4.11 o
  -6   6  11        0.69        4.61      3.60 o
  -5   6  11        2.11        0.02      3.15 o
  -4   6  11       15.80       12.31      8.09 o
  -3   6  11        3.86        4.13      5.23 o
  -2   6  11       47.38       48.22     14.16 o
  -1   6  11        3.76        1.35      4.34 o
   0   6  11        3.40        1.26      3.92 o
   1   6  11        6.30        4.12      4.36 o
   2   6  11        0.12        0.02      2.95 o
   3   6  11       26.17        6.83      5.01 o
   4   6  11        2.59        0.81      2.98 o
   5   6  11        3.54       -1.52      3.55 o
 -19   0  12        0.10       -2.73     10.13 o
 -18   0  12        1.27       -2.73     15.98 o
 -17   0  12       48.33        1.17      9.74 o
 -16   0  12       77.46      100.17     14.81 o
 -15   0  12       28.30       22.60     18.32 o
 -14   0  12       48.86       62.75     12.86 o
 -13   0  12      473.38      541.58     23.04 o
 -12   0  12      109.20      149.31     22.61 o
 -11   0  12       66.68       78.34     12.47 o
 -10   0  12      298.80      335.98     17.56 o
  -9   0  12      134.27      141.93     13.26 o
  -8   0  12        0.61        5.45      8.18 o
  -7   0  12      342.59      314.24     15.22 o
  -6   0  12        0.01       -1.95     10.52 o
  -5   0  12       53.11       50.67      8.96 o
  -4   0  12       12.62       10.47      2.85 o
  -3   0  12      291.23      296.25      6.54 o
  -2   0  12      127.07      141.20      5.70 o
  -1   0  12       27.66       27.36      3.14 o
   0   0  12       84.69       84.55      4.22 o
   1   0  12      125.62      130.44      4.55 o
   2   0  12        0.59        0.00      1.80 o
   3   0  12      141.28      132.04      5.94 o
   4   0  12      119.86      132.71      5.12 o
   5   0  12      133.60      169.42      4.52 o
   6   0  12       14.71       19.74      2.56 o
   7   0  12      144.12      152.72      4.09 o
   8   0  12      203.98      218.85      5.53 o
   9   0  12       20.76        9.75      4.04 o
  10   0  12        0.00       -1.39      1.54 o
  11   0  12       50.36       39.77      1.75 o
  12   0  12        0.57       -0.22      1.25 o
  13   0  12       17.42       -0.39      7.40 o
  14   0  12        1.47       -0.39      7.79 o
  15   0  12        0.29        0.39     12.08 o
  16   0  12        0.66       -0.78      8.57 o
 -19   1  12       15.48       -1.40      8.65 o
 -18   1  12        0.71        1.97      6.71 o
 -17   1  12        0.04        0.73      2.19 o
 -16   1  12       10.64        3.12      1.27 o
 -15   1  12        5.47        5.00      1.76 o
 -14   1  12        4.92        2.68      1.33 o
 -13   1  12       51.25       42.67      3.09 o
 -12   1  12       33.58       33.25      2.81 o
 -11   1  12       25.90       25.64      3.45 o
 -10   1  12       76.26       74.05      4.39 o
  -9   1  12       93.34       87.65      6.64 o
  -8   1  12       92.74       80.79      2.99 o
  -7   1  12       33.79       42.96      2.13 o
  -6   1  12       11.45       10.37      2.57 o
  -5   1  12        5.44        7.91      1.05 o
  -4   1  12        4.46        9.73      2.01 o
  -3   1  12     1412.81     1407.90     11.53 o
  -2   1  12       17.02       15.05      2.10 o
  -1   1  12      199.87      191.56      4.26 o
   0   1  12        2.54       -0.25      1.97 o
   1   1  12        2.69        3.88      2.09 o
   2   1  12       17.86       17.98      2.50 o
   3   1  12       28.78       25.73      2.62 o
   4   1  12      123.95      125.43      3.66 o
   5   1  12      112.94      121.57      3.17 o
   6   1  12       20.40       24.53      2.20 o
   7   1  12      124.41      111.86      3.19 o
   8   1  12        0.57        0.98      1.46 o
   9   1  12      130.95      142.27      5.52 o
  10   1  12        5.02        3.07      2.89 o
  11   1  12        2.54        0.75      3.59 o
  12   1  12       16.14       13.04      7.85 o
  13   1  12        9.80        5.14      3.69 o
  14   1  12        2.23        1.14      3.73 o
  15   1  12        0.05       -0.57      5.92 o
  16   1  12        2.48       -0.60      6.19 o
 -19   2  12        0.23        1.66      4.87 o
 -18   2  12        6.23        0.30      4.58 o
 -17   2  12        6.35       -0.68      4.27 o
 -16   2  12       10.21        0.42      4.07 o
 -15   2  12       28.95       12.69      9.34 o
 -14   2  12        8.05       13.22      2.89 o
 -13   2  12        2.62        2.82      2.37 o
 -12   2  12        0.16       -0.77      2.30 o
 -11   2  12       88.94       98.33      4.38 o
 -10   2  12       29.43       29.15      4.03 o
  -9   2  12      202.71      202.61      5.49 o
  -8   2  12        9.92       10.28      2.88 o
  -7   2  12       54.76       54.13      3.63 o
  -6   2  12      389.03      363.50      5.97 o
  -5   2  12      355.56      355.04      7.13 o
  -4   2  12       11.43        7.55      2.97 o
  -3   2  12      537.68      548.04      9.52 o
  -2   2  12       94.20      101.19      4.33 o
  -1   2  12        5.98        6.84      2.64 o
   0   2  12       47.56       38.94      2.98 o
   1   2  12       32.39       32.22      3.52 o
   2   2  12        3.66        3.35      3.13 o
   3   2  12        2.08        5.38      2.70 o
   4   2  12      267.17      282.87      7.26 o
   5   2  12       55.93       59.48      3.78 o
   6   2  12      249.16      266.24      4.16 o
   7   2  12       18.10       21.84      1.50 o
   8   2  12       14.86       13.16      3.91 o
   9   2  12        5.44        2.70      3.12 o
  10   2  12        0.23        2.15      2.99 o
  11   2  12       30.75       26.19     10.03 o
  12   2  12        1.86        0.00      2.51 o
  13   2  12        9.95        0.35      3.14 o
  14   2  12        2.46        0.67      3.17 o
  15   2  12        4.57        0.59      3.08 o
 -17   3  12        1.62       -0.14      4.02 o
 -16   3  12       16.81        0.22      4.28 o
 -15   3  12        0.00       -0.01      3.67 o
 -14   3  12       53.29       42.30     16.59 o
 -13   3  12       18.18       12.57      4.47 o
 -12   3  12       64.07       80.75      5.51 o
 -11   3  12      115.03      127.22      5.23 o
 -10   3  12        0.00        0.90      1.28 o
  -9   3  12       74.60       90.14      5.11 o
  -8   3  12      312.98      310.91      6.03 o
  -7   3  12      271.26      271.31      5.29 o
  -6   3  12        3.49        1.94      1.89 o
  -5   3  12       62.80       70.79      5.61 o
  -4   3  12      464.79      527.94      9.20 o
  -3   3  12       31.42       47.04      4.83 o
  -2   3  12      103.01       89.16      5.09 o
  -1   3  12        6.05        9.73      3.90 o
   0   3  12        1.00        2.19      2.59 o
   1   3  12      161.87      148.32      5.02 o
   2   3  12        0.47       -1.14      2.38 o
   3   3  12       36.99       40.79      2.80 o
   4   3  12       50.52       50.50      2.81 o
   5   3  12      234.80      238.22      5.29 o
   6   3  12       15.53       14.56      3.03 o
   7   3  12      180.98      176.90      6.10 o
   8   3  12       35.28       43.08      5.00 o
   9   3  12        6.07        8.10      4.85 o
  10   3  12       15.85       16.55      4.78 o
  11   3  12        0.03        0.07      4.34 o
  12   3  12        1.72        1.18      4.39 o
  13   3  12        0.16        0.90      3.84 o
  14   3  12        3.66       -0.24      3.72 o
 -15   4  12        4.86        5.87      5.80 o
 -14   4  12        0.05        0.19      3.55 o
 -13   4  12       15.26       11.43      6.95 o
 -12   4  12        9.88        9.31      4.07 o
 -11   4  12        0.15        2.83      2.23 o
 -10   4  12        0.48       -0.33      2.67 o
  -9   4  12       31.09       21.57      6.18 o
  -8   4  12        4.34        7.83      2.68 o
  -7   4  12       82.33      101.93      5.32 o
  -6   4  12       18.63       24.72      3.26 o
  -5   4  12        0.13       -2.46      3.58 o
  -4   4  12      101.83      104.89      6.12 o
  -3   4  12       19.60       27.44      4.48 o
  -2   4  12      185.48      174.60      6.02 o
  -1   4  12       21.18       22.30      3.91 o
   0   4  12       79.81       91.42      4.46 o
   1   4  12       18.21       19.70      3.42 o
   2   4  12      122.14      129.90      4.66 o
   3   4  12       53.01       68.40      3.89 o
   4   4  12       78.65       89.72      5.58 o
   5   4  12       34.19       35.95      2.85 o
   6   4  12        0.25        0.26      1.48 o
   7   4  12       28.65       35.11      3.15 o
   8   4  12        5.82        4.16      4.26 o
   9   4  12       11.93        7.54      4.90 o
  10   4  12       10.24        5.92      4.47 o
  11   4  12        2.04        5.35      5.33 o
  12   4  12        8.77        4.81      5.19 o
 -12   5  12       18.01       12.37      6.93 o
 -11   5  12       10.62        4.39      3.24 o
 -10   5  12        7.23        3.03      3.02 o
  -9   5  12        4.20        1.35      2.94 o
  -8   5  12        4.81        4.18      3.92 o
  -7   5  12        1.93        1.16      3.81 o
  -6   5  12        1.76        3.24      3.84 o
  -5   5  12        4.95        0.45      3.71 o
  -4   5  12        2.99        0.38      3.21 o
  -3   5  12       10.67        5.61      3.75 o
  -2   5  12        8.33        7.63      4.00 o
  -1   5  12        2.59        2.84      3.56 o
   0   5  12        7.20        2.43      3.27 o
   1   5  12        5.97        1.96      3.69 o
   2   5  12       17.58        7.30      3.57 o
   3   5  12        8.69       11.05      3.33 o
   4   5  12       13.04        6.48      3.84 o
   5   5  12        5.60        2.04      3.16 o
   6   5  12       12.09        7.98      3.91 o
   7   5  12        6.66        4.08      2.77 o
   8   5  12        0.28       -2.65      5.31 o
   9   5  12        1.38        5.83      5.81 o
  -6   6  12        0.80        3.98      3.99 o
  -5   6  12        1.03        0.69      3.20 o
  -4   6  12        8.11        8.70      4.61 o
  -3   6  12        2.95        7.29      4.32 o
  -2   6  12        0.02        1.72      4.20 o
  -1   6  12        0.00       -4.63      4.49 o
   0   6  12        0.90        3.14      3.87 o
   1   6  12        7.19        5.05      4.51 o
   2   6  12        8.84        1.95      4.00 o
   3   6  12        1.24        2.75      3.41 o
 -19   1  13        2.52        1.09      8.43 o
 -18   1  13        1.76       -0.44      6.44 o
 -17   1  13       20.15        4.20      7.82 o
 -16   1  13       22.93        5.19      7.82 o
 -15   1  13        0.13       -0.73      6.32 o
 -14   1  13        0.27        1.95      7.78 o
 -13   1  13       22.42       30.97     10.13 o
 -12   1  13        0.00       -1.25      7.01 o
 -11   1  13      143.87      131.18     10.43 o
 -10   1  13        5.06        1.43      5.77 o
  -9   1  13        0.74        1.92      2.02 o
  -8   1  13       28.54       32.64      4.42 o
  -7   1  13        0.21        1.37      1.45 o
  -6   1  13        0.59        0.97      1.80 o
  -5   1  13      116.02      126.28      2.20 o
  -4   1  13       25.89       27.66      2.47 o
  -3   1  13        0.27        0.29      1.62 o
  -2   1  13      306.27      330.00      6.18 o
  -1   1  13       89.27       91.55      3.19 o
   0   1  13      102.50      104.25      3.63 o
   1   1  13      397.26      380.48      6.19 o
   2   1  13      206.22      231.56      5.18 o
   3   1  13        0.01        0.70      2.10 o
   4   1  13        4.47        6.43      2.20 o
   5   1  13      163.28      178.17      9.21 o
   6   1  13       96.88       98.54      3.39 o
   7   1  13       68.01       72.24      2.67 o
   8   1  13       12.14       14.73      1.56 o
   9   1  13        2.06        0.54      0.75 o
  10   1  13        0.00        0.05      2.65 o
  11   1  13       34.95       29.70      8.56 o
  12   1  13        3.33        0.96      3.00 o
  13   1  13        7.02        3.43      4.34 o
  14   1  13        0.32       -0.55      5.92 o
  15   1  13        4.54        0.38      6.19 o
 -18   2  13        0.33       -0.57      4.45 o
 -17   2  13        2.02        0.05      3.86 o
 -16   2  13       25.36        0.21      4.56 o
 -15   2  13        0.38       -0.12      1.72 o
 -14   2  13        0.16        0.28      2.76 o
 -13   2  13       23.84       14.23      4.19 o
 -12   2  13       14.39       17.18      2.68 o
 -11   2  13       13.64       17.57      3.59 o
 -10   2  13       81.55       92.20      5.47 o
  -9   2  13        0.08        0.42      1.64 o
  -8   2  13        3.06        2.16      2.89 o
  -7   2  13      123.77      123.76      4.26 o
  -6   2  13      721.53      695.77     10.60 o
  -5   2  13       34.77       43.97      4.81 o
  -4   2  13      117.09      121.74      5.23 o
  -3   2  13     1510.80     1558.01     18.68 o
  -2   2  13      211.35      215.18      6.15 o
  -1   2  13     1477.24     1555.36     15.60 o
   0   2  13       13.21        8.79      3.09 o
   1   2  13       36.02       38.80      3.94 o
   2   2  13      243.94      233.78      6.50 o
   3   2  13       12.42       12.06      2.95 o
   4   2  13       47.67       43.39      4.01 o
   5   2  13        2.54        3.52      2.23 o
   6   2  13      121.83      121.77      3.41 o
   7   2  13       14.21       16.28      1.92 o
   8   2  13        3.65        0.75      2.85 o
   9   2  13        3.17        7.29      3.58 o
  10   2  13        5.11        1.71      3.14 o
  11   2  13       43.88       43.18     12.97 o
  12   2  13       47.42       50.93     14.27 o
  13   2  13       37.88       32.61     10.32 o
  14   2  13        0.55       -0.48      2.61 o
 -16   3  13       19.67        5.00      3.69 o
 -15   3  13        0.31        0.61      2.93 o
 -14   3  13        0.02        1.91      2.98 o
 -13   3  13        0.25        0.20      2.70 o
 -12   3  13       18.85        9.64      4.71 o
 -11   3  13       10.61        6.13      3.24 o
 -10   3  13       12.30       15.74      3.64 o
  -9   3  13       28.17       18.71      2.87 o
  -8   3  13      443.08      450.68      6.19 o
  -7   3  13       81.00      101.79      3.18 o
  -6   3  13        0.10        3.08      1.93 o
  -5   3  13        0.00        0.53      3.39 o
  -4   3  13      308.45      314.46      7.38 o
  -3   3  13     1040.41     1108.72     15.14 o
  -2   3  13       14.77       14.82      3.72 o
  -1   3  13       33.01       32.04      5.19 o
   0   3  13       72.98       75.49      4.38 o
   1   3  13       66.03       64.26      4.67 o
   2   3  13       28.05       24.73      3.17 o
   3   3  13        2.77        3.52      2.45 o
   4   3  13       43.97       54.58      4.75 o
   5   3  13       42.00       45.67      4.08 o
   6   3  13        2.00        1.04      1.89 o
   7   3  13       18.41       20.78      1.54 o
   8   3  13       26.56       22.66      6.69 o
   9   3  13       47.48       55.21      6.52 o
  10   3  13        0.10        2.27      4.74 o
  11   3  13        2.28        4.97      4.91 o
  12   3  13        4.83        1.12      3.70 o
  13   3  13        5.25       -0.71      3.88 o
 -14   4  13       17.17       16.71      9.58 o
 -13   4  13        8.02        4.74      3.87 o
 -12   4  13       11.80        4.53      3.85 o
 -11   4  13       13.42        7.66      4.44 o
 -10   4  13       12.32       10.99      3.67 o
  -9   4  13        9.61        9.22      3.36 o
  -8   4  13        9.81       10.65      3.48 o
  -7   4  13       42.07       35.04      6.12 o
  -6   4  13      142.74      151.08      4.85 o
  -5   4  13       19.15       13.34      5.23 o
  -4   4  13        1.38        2.08      3.68 o
  -3   4  13        1.81        2.14      4.80 o
  -2   4  13      327.30      316.75      8.08 o
  -1   4  13       96.65       95.96      5.08 o
   0   4  13       10.80       12.05      3.86 o
   1   4  13        1.15        0.93      2.65 o
   2   4  13       67.01       65.20      4.69 o
   3   4  13       12.13        8.40      3.13 o
   4   4  13       59.62       62.62      3.57 o
   5   4  13      167.78      180.07      7.29 o
   6   4  13       31.05       35.53      3.44 o
   7   4  13      117.06      114.32      5.70 o
   8   4  13        5.54        6.62      4.79 o
   9   4  13       14.19       16.67      5.04 o
  10   4  13        2.50        1.93      4.42 o
  11   4  13       19.63       15.00      5.94 o
 -11   5  13       39.24       21.27     14.68 o
 -10   5  13        2.40        2.00      4.47 o
  -9   5  13        8.55        1.64      3.12 o
  -8   5  13        6.08        5.08      3.59 o
  -7   5  13        7.73        9.57      5.44 o
  -6   5  13       13.55       15.97      8.34 o
  -5   5  13        9.75        3.95      4.81 o
  -4   5  13       53.05       47.85      9.14 o
  -3   5  13       44.35       48.91     12.84 o
  -2   5  13       22.99       14.09      5.37 o
  -1   5  13       21.84       11.08      4.18 o
   0   5  13        3.31        0.47      3.31 o
   1   5  13      134.09      147.25      5.76 o
   2   5  13       15.93       12.27      3.73 o
   3   5  13       29.88       19.57      5.89 o
   4   5  13       17.14        8.19      3.54 o
   5   5  13        4.73        0.70      2.58 o
   6   5  13       20.49       14.06      6.36 o
   7   5  13        0.43       -1.56      5.31 o
 -18   0  14        6.55       -1.95     10.91 o
 -17   0  14       18.19        0.78     10.13 o
 -16   0  14        5.53       -1.95     10.91 o
 -15   0  14        2.18        5.46     11.30 o
 -14   0  14       21.36        1.56      9.74 o
 -13   0  14      100.52      104.47     14.81 o
 -12   0  14       18.29        7.40     16.76 o
 -11   0  14       27.26       20.26     10.52 o
 -10   0  14      152.64      164.15     14.82 o
  -9   0  14      246.58      210.26     24.19 o
  -8   0  14      750.59      717.13     25.03 o
  -7   0  14       62.96       59.63     11.30 o
  -6   0  14       18.07       17.93      8.96 o
  -5   0  14       76.63       88.87     16.76 o
  -4   0  14       74.65       91.97      4.84 o
  -3   0  14       58.77       52.29      4.20 o
  -2   0  14        0.07        0.63      2.42 o
  -1   0  14      281.81      284.26      7.27 o
   0   0  14        5.49        4.94      2.79 o
   1   0  14        9.98       10.98      3.51 o
   2   0  14       10.07       13.37      3.13 o
   3   0  14      522.94      544.69      9.61 o
   4   0  14      540.47      531.78     13.60 o
   5   0  14      403.02      457.26      7.87 o
   6   0  14       17.04       17.94      2.91 o
   7   0  14        0.19        0.15      2.27 o
   8   0  14       18.73       24.44      2.61 o
   9   0  14       20.11       23.74      2.81 o
  10   0  14        1.63        0.37      1.60 o
  11   0  14       33.20       31.85      8.57 o
  12   0  14       14.68        0.00      6.62 o
  13   0  14        9.41       -0.39      7.79 o
  14   0  14       11.24        0.00      7.79 o
 -18   1  14        3.56       -0.20      6.32 o
 -17   1  14        4.01        1.89      8.91 o
 -16   1  14       30.88        1.00      7.15 o
 -15   1  14        5.59        1.29      6.87 o
 -14   1  14       22.25        5.53      9.73 o
 -13   1  14        9.39        0.53      7.42 o
 -12   1  14        5.25        1.75      6.61 o
 -11   1  14      341.39      387.87     16.28 o
 -10   1  14        0.28       -1.07      4.75 o
  -9   1  14      173.71      140.13      8.64 o
  -8   1  14      109.90      143.04      7.63 o
  -7   1  14       95.59       92.64      7.23 o
  -6   1  14       22.26       25.32      5.37 o
  -5   1  14       29.66       32.93      1.84 o
  -4   1  14       65.57       77.96      2.76 o
  -3   1  14        8.59        3.98      1.74 o
  -2   1  14      126.78      128.38      3.58 o
  -1   1  14       92.33       95.15      4.01 o
   0   1  14        0.32       -0.01      1.99 o
   1   1  14      804.26      781.92     10.80 o
   2   1  14      234.96      252.75      5.00 o
   3   1  14      198.00      205.80      4.52 o
   4   1  14      298.40      342.23      5.54 o
   5   1  14       83.86       91.23      3.75 o
   6   1  14       26.74       28.17      2.53 o
   7   1  14       79.23       85.18      3.05 o
   8   1  14       73.90       72.76      2.88 o
   9   1  14        2.34        0.40      0.67 o
  10   1  14       16.83        4.48      5.01 o
  11   1  14       10.27       -0.21      3.01 o
  12   1  14       14.88       -0.12      3.66 o
  13   1  14       14.21       -0.41      6.90 o
  14   1  14        1.55       -0.23      8.53 o
 -17   2  14        0.16        0.50      4.58 o
 -16   2  14        1.07       -0.22      4.33 o
 -15   2  14        0.01       -1.71      5.41 o
 -14   2  14        1.75        2.03      1.81 o
 -13   2  14        0.22        7.45      6.95 o
 -12   2  14       51.03       57.83      7.86 o
 -11   2  14        7.98        4.11      3.23 o
 -10   2  14       22.74       24.30      2.81 o
  -9   2  14      128.64      144.91      5.49 o
  -8   2  14       17.56       22.46      3.01 o
  -7   2  14        1.02        3.50      3.18 o
  -6   2  14      328.36      315.83      7.54 o
  -5   2  14       33.32       24.57      2.41 o
  -4   2  14      272.54      292.89      4.76 o
  -3   2  14       97.33      102.92      6.02 o
  -2   2  14       61.73       75.13      5.28 o
  -1   2  14      332.01      361.20      7.29 o
   0   2  14       53.26       70.40      5.13 o
   1   2  14      492.52      536.94     10.78 o
   2   2  14       17.15       13.03      3.35 o
   3   2  14        1.11        1.14      3.85 o
   4   2  14       90.82       76.10      3.60 o
   5   2  14        2.12        4.03      2.19 o
   6   2  14       10.50       11.56      2.29 o
   7   2  14       23.86       26.32      3.32 o
   8   2  14       15.70       14.21      4.09 o
   9   2  14        0.69        0.63      5.37 o
  10   2  14        0.29        0.39      5.84 o
  11   2  14       22.31       -0.19      5.51 o
  12   2  14       13.46       -0.21      3.57 o
  13   2  14       11.00        0.82      4.02 o
 -16   3  14        6.05       -0.68      4.63 o
 -15   3  14        4.24        1.25      3.11 o
 -14   3  14        0.03       -0.78      2.88 o
 -13   3  14       10.31        7.90      4.84 o
 -12   3  14       13.25        6.47      3.31 o
 -11   3  14        1.50       -0.51      2.82 o
 -10   3  14       14.68       11.41      5.27 o
  -9   3  14        0.17        0.73      2.93 o
  -8   3  14       13.03       11.11      3.02 o
  -7   3  14       38.72       52.59      3.21 o
  -6   3  14       18.27       12.53      2.21 o
  -5   3  14       21.28       27.79      4.68 o
  -4   3  14        0.98       -1.24      3.11 o
  -3   3  14      291.62      290.90      7.01 o
  -2   3  14       12.56        6.64      3.37 o
  -1   3  14      134.85      138.08      7.27 o
   0   3  14       16.96       23.98      4.04 o
   1   3  14        7.76        5.64      2.86 o
   2   3  14        1.62        1.41      2.72 o
   3   3  14       36.18       40.94      4.13 o
   4   3  14        3.51        5.06      2.63 o
   5   3  14       80.77       86.31      3.94 o
   6   3  14        5.03        2.52      1.94 o
   7   3  14       58.33       62.12      2.41 o
   8   3  14        9.49        9.81      5.29 o
   9   3  14       32.18       32.95      6.20 o
  10   3  14        0.66        0.45      3.67 o
  11   3  14        2.11        0.27      3.44 o
  12   3  14       33.76       46.28      5.81 o
 -13   4  14        0.66       -3.34      3.92 o
 -12   4  14        1.36       -0.38      3.74 o
 -11   4  14       18.11        4.66      4.09 o
 -10   4  14        1.62        3.26      4.01 o
  -9   4  14       56.68       39.74     20.14 o
  -8   4  14        0.09       -0.67      2.57 o
  -7   4  14        2.01        1.35      3.09 o
  -6   4  14       28.47       28.22      3.60 o
  -5   4  14        2.73        3.28      3.77 o
  -4   4  14       55.96       58.99      5.10 o
  -3   4  14       43.15       40.51      7.65 o
  -2   4  14        1.31       -1.49      4.29 o
  -1   4  14       22.12       22.37      4.38 o
   0   4  14        2.04        1.55      3.66 o
   1   4  14       49.59       59.20      8.16 o
   2   4  14        6.66        7.00      3.53 o
   3   4  14       23.67       16.90      3.20 o
   4   4  14       14.32       13.50      3.07 o
   5   4  14        9.76       13.03      3.12 o
   6   4  14        2.48        0.62      2.96 o
   7   4  14        9.83        7.10      5.36 o
   8   4  14        7.08        4.84      4.44 o
   9   4  14        7.73        8.80      5.38 o
  10   4  14       11.19       13.71      8.01 o
  -9   5  14        5.45        4.65      4.80 o
  -8   5  14       10.62        2.56      3.14 o
  -7   5  14        8.33        3.62      4.39 o
  -6   5  14        4.77        7.23      4.02 o
  -5   5  14       15.91       15.72      8.27 o
  -4   5  14        0.86        0.05      3.07 o
  -3   5  14        0.71        1.68      4.72 o
  -2   5  14       28.15       14.89      5.04 o
  -1   5  14        8.60        2.42      4.10 o
   0   5  14        0.10       -0.82      3.38 o
   1   5  14       10.17        5.25      3.52 o
   2   5  14       16.10       10.35      3.80 o
   3   5  14       42.31       38.91      9.31 o
   4   5  14        1.60        5.34      3.15 o
   5   5  14        6.99        2.25      2.89 o
   6   5  14        2.41        0.68      5.95 o
 -17   1  15        1.67        0.43      5.87 o
 -16   1  15        1.41       -0.22      5.09 o
 -15   1  15        2.31        1.35      5.49 o
 -14   1  15        2.80       -0.34      5.38 o
 -13   1  15        7.96        1.25      5.47 o
 -12   1  15       15.88        5.80      6.01 o
 -11   1  15       13.52        4.42      6.03 o
 -10   1  15        0.09        0.49      4.20 o
  -9   1  15       51.34       46.52      6.69 o
  -8   1  15        1.08        4.52      5.57 o
  -7   1  15        2.45        3.01      4.56 o
  -6   1  15        0.13        4.29      4.56 o
  -5   1  15        1.21        1.72      0.89 o
  -4   1  15       20.57       15.48      2.27 o
  -3   1  15      132.28      141.10      3.41 o
  -2   1  15      134.68      121.58      3.62 o
  -1   1  15      221.84      236.10      4.90 o
   0   1  15      229.87      249.40      5.96 o
   1   1  15       21.69       18.07      2.63 o
   2   1  15        8.74       10.16      2.30 o
   3   1  15      161.46      172.17      4.19 o
   4   1  15      101.98      102.10      4.14 o
   5   1  15      172.97      191.78      4.66 o
   6   1  15       31.59       34.35      4.16 o
   7   1  15        0.01       -0.61      1.70 o
   8   1  15       20.15       22.68      3.56 o
   9   1  15       18.46        3.08      3.70 o
  10   1  15        0.37        2.33      3.15 o
  11   1  15        5.83       -0.09      2.15 o
  12   1  15        0.68        0.00      6.01 o
  13   1  15        1.30        0.98      6.19 o
 -16   2  15        0.05        0.42      4.65 o
 -15   2  15        1.81        0.20      4.56 o
 -14   2  15        8.83        1.82      4.88 o
 -13   2  15        2.80        0.78      1.49 o
 -12   2  15        0.51        0.39      1.48 o
 -11   2  15       30.27        7.27      6.03 o
 -10   2  15       10.65        5.95      2.11 o
  -9   2  15       59.67       59.00      5.56 o
  -8   2  15       11.86       14.35      3.67 o
  -7   2  15       11.44       11.38      2.70 o
  -6   2  15        1.28        3.16      2.42 o
  -5   2  15       51.69       43.61      6.04 o
  -4   2  15       55.04       64.71      3.27 o
  -3   2  15        2.53        4.18      2.11 o
  -2   2  15        8.16        9.69      2.57 o
  -1   2  15       66.04       73.92      3.36 o
   0   2  15       79.43       91.17      4.81 o
   1   2  15       96.08      107.28      5.39 o
   2   2  15       47.60       52.79      4.98 o
   3   2  15      122.33      121.92      7.30 o
   4   2  15      148.47      157.03      7.03 o
   5   2  15       86.68       93.78      4.11 o
   6   2  15        2.09        1.61      1.85 o
   7   2  15       51.52       47.71      2.70 o
   8   2  15       19.92       17.05      2.02 o
   9   2  15       22.39       13.46      5.83 o
  10   2  15        0.63        3.22      5.08 o
  11   2  15        8.92        1.72      5.45 o
  12   2  15        9.15       -0.54      5.29 o
 -14   3  15        0.66        3.00      3.72 o
 -13   3  15        2.06        0.28      2.54 o
 -12   3  15        8.94        2.71      3.79 o
 -11   3  15       17.84        3.41      3.20 o
 -10   3  15        8.89        1.03      2.63 o
  -9   3  15        8.93        0.43      2.45 o
  -8   3  15       29.02        3.40      4.72 o
  -7   3  15        0.50        0.77      1.11 o
  -6   3  15        4.02        4.11      1.95 o
  -5   3  15       33.66       34.22     11.19 o
  -4   3  15       97.42      100.10      5.25 o
  -3   3  15        3.37        5.64      3.32 o
  -2   3  15        3.13        0.62      3.20 o
  -1   3  15        0.01       -1.29      3.13 o
   0   3  15       15.18       14.81      4.29 o
   1   3  15       92.57      103.51     20.72 o
   2   3  15        0.01        1.84      3.06 o
   3   3  15       22.54       28.87      4.35 o
   4   3  15        3.47        7.78      3.21 o
   5   3  15       13.08       10.50      3.01 o
   6   3  15        5.62        7.13      2.68 o
   7   3  15       12.27       16.90      6.44 o
   8   3  15        8.41        8.64      4.66 o
   9   3  15        2.48        1.39      4.40 o
  10   3  15        2.72        4.55      4.40 o
  11   3  15        1.96        0.30      3.32 o
 -12   4  15       13.81        7.04      5.05 o
 -11   4  15        8.72        2.25      3.72 o
 -10   4  15        2.55        2.63      3.48 o
  -9   4  15        7.38        5.33      5.59 o
  -8   4  15        0.01        1.29      3.45 o
  -7   4  15        7.60        9.80      4.33 o
  -6   4  15       13.10        9.27      3.75 o
  -5   4  15       12.02       16.37      4.66 o
  -4   4  15        9.93       11.83      4.81 o
  -3   4  15        0.01        2.69      3.68 o
  -2   4  15       67.90       78.93     13.00 o
  -1   4  15       17.10       11.83      4.79 o
   0   4  15       12.26        9.95      3.96 o
   1   4  15        1.46        4.80      3.97 o
   2   4  15        9.97        4.93      3.58 o
   3   4  15       12.94       14.43      4.05 o
   4   4  15        0.58        4.68      3.52 o
   5   4  15        3.97        5.15      2.87 o
   6   4  15        0.00        1.22      4.15 o
   7   4  15        0.19        4.11      4.76 o
   8   4  15        3.71        7.51      5.83 o
  -7   5  15        4.98        9.44      6.44 o
  -6   5  15        9.80        4.17      4.17 o
  -5   5  15        2.87        7.57      5.32 o
  -4   5  15       29.24       17.57      7.93 o
  -3   5  15        1.18        2.27      3.89 o
  -2   5  15        1.15       -0.79      4.06 o
  -1   5  15        7.72        4.48      4.43 o
   0   5  15        4.85        2.56      4.07 o
   1   5  15       10.49        7.34      3.76 o
   2   5  15        0.96        0.12      3.26 o
   3   5  15        0.40       -1.64      3.18 o
 -16   0  16       29.09        1.17     11.69 o
 -15   0  16        1.95        0.39     15.59 o
 -14   0  16        4.51        2.73     10.91 o
 -13   0  16       11.02       47.93     14.42 o
 -12   0  16       85.04       98.61     24.56 o
 -11   0  16       39.11       45.21     12.86 o
 -10   0  16       30.11       30.79     12.08 o
  -9   0  16      257.26      252.76     17.16 o
  -8   0  16       16.61        8.96     15.59 o
  -7   0  16       58.13       33.13     10.91 o
  -6   0  16       19.31       15.59      9.35 o
  -5   0  16       62.70       53.66      7.27 o
  -4   0  16      320.59      269.77      8.06 o
  -3   0  16       11.96       12.77      3.08 o
  -2   0  16       55.61       78.21      4.04 o
  -1   0  16        2.91        5.19      2.74 o
   0   0  16        4.02        4.10      2.83 o
   1   0  16        3.57        7.56      4.08 o
   2   0  16       12.16        6.16      3.03 o
   3   0  16      387.23      409.71      8.77 o
   4   0  16      237.97      260.68      6.50 o
   5   0  16       76.79       82.70      4.43 o
   6   0  16        0.00        4.40      2.85 o
   7   0  16        4.40        4.01      3.39 o
   8   0  16      498.90      530.46      9.99 o
   9   0  16        0.66        0.86      2.53 o
  10   0  16      169.34      200.79     22.22 o
  11   0  16        1.02        0.78     12.47 o
  12   0  16       12.47        0.78     13.25 o
 -16   1  16        0.00       -2.00      6.40 o
 -15   1  16        0.09       -0.34      5.49 o
 -14   1  16       11.08        3.93      6.17 o
 -13   1  16        2.33        0.75      5.75 o
 -12   1  16        3.74        1.43      5.36 o
 -11   1  16        0.28        3.15      5.59 o
 -10   1  16        3.01        2.06      5.21 o
  -9   1  16       14.26       18.50      7.39 o
  -8   1  16        4.25       13.86      6.43 o
  -7   1  16      168.04      158.03      8.96 o
  -6   1  16       65.09       71.42      6.74 o
  -5   1  16       30.70       26.10      1.86 o
  -4   1  16      114.13      128.63      4.46 o
  -3   1  16        0.70        1.83      1.67 o
  -2   1  16      108.99      117.18      4.42 o
  -1   1  16        5.63        9.83      2.64 o
   0   1  16       84.10       81.66      3.45 o
   1   1  16       69.86       69.13      3.30 o
   2   1  16       10.51       13.21      2.54 o
   3   1  16       12.88       11.45      2.36 o
   4   1  16        3.76        5.93      2.34 o
   5   1  16      290.54      305.27      9.80 o
   6   1  16      178.04      197.75     10.77 o
   7   1  16       12.64       12.19      2.26 o
   8   1  16       26.48       29.02      3.14 o
   9   1  16        3.37        1.33      2.49 o
  10   1  16       32.18       44.26      3.75 o
  11   1  16       23.24       11.12     10.91 o
  12   1  16       20.98        0.01      5.09 o
 -15   2  16        0.45       -0.33      7.56 o
 -14   2  16        2.70        5.27      6.10 o
 -13   2  16        8.19        2.75      5.07 o
 -12   2  16        5.57        3.54      5.10 o
 -11   2  16        6.06        3.54      2.41 o
 -10   2  16       29.65       21.55     10.03 o
  -9   2  16        6.20        7.01      3.43 o
  -8   2  16        3.41        3.81      2.54 o
  -7   2  16        3.22        1.95      2.73 o
  -6   2  16        5.78        6.78      3.98 o
  -5   2  16       12.30        2.97      1.89 o
  -4   2  16      125.07      125.65      3.45 o
  -3   2  16       45.16       49.07      2.86 o
  -2   2  16        9.71        6.20      3.25 o
  -1   2  16       84.59       69.34      3.84 o
   0   2  16      141.47      152.09      5.61 o
   1   2  16       75.88       96.41      4.65 o
   2   2  16        3.50       -0.25      2.24 o
   3   2  16        7.86        8.44      2.94 o
   4   2  16      134.07      145.35      4.45 o
   5   2  16        3.28        1.63      2.28 o
   6   2  16       17.39       16.09      2.61 o
   7   2  16       13.19       10.65      2.31 o
   8   2  16        0.03       -0.68      3.49 o
   9   2  16       13.14        4.61      4.39 o
  10   2  16        0.11        4.09      4.29 o
  11   2  16        0.29        2.32      4.66 o
 -13   3  16        2.42       -1.77      5.06 o
 -12   3  16       21.76        3.39      3.24 o
 -11   3  16       10.37        2.83      3.93 o
 -10   3  16       15.29        5.34      6.63 o
  -9   3  16        8.70        1.34      2.79 o
  -8   3  16        0.00       -0.03      2.63 o
  -7   3  16        7.01        1.60      3.86 o
  -6   3  16        1.58        1.07      1.28 o
  -5   3  16       62.01       75.08      5.34 o
  -4   3  16        3.81        2.27      3.34 o
  -3   3  16        3.76        5.53      3.51 o
  -2   3  16       16.85       12.04      4.29 o
  -1   3  16       33.49       37.69      5.42 o
   0   3  16        3.05       -1.19      4.12 o
   1   3  16       23.70       19.19      5.88 o
   2   3  16        9.16        8.83      3.67 o
   3   3  16       12.92       12.02      3.53 o
   4   3  16       44.65       43.37     16.05 o
   5   3  16        0.29        1.83      2.59 o
   6   3  16       45.74       21.84     23.38 o
   7   3  16        0.01       -0.39      4.54 o
   8   3  16        0.95       -2.78      5.60 o
   9   3  16        8.33        4.32      6.04 o
 -10   4  16        6.60       -1.36      3.36 o
  -9   4  16        2.04        1.29      4.28 o
  -8   4  16       10.30        4.93      4.69 o
  -7   4  16       25.20        5.67      7.60 o
  -6   4  16        0.51       -0.16      4.12 o
  -5   4  16        3.97        6.71      4.69 o
  -4   4  16        8.40        5.60      4.06 o
  -3   4  16        0.67       -2.91      3.64 o
  -2   4  16       13.33       15.15      4.55 o
  -1   4  16        0.63       -1.08      4.07 o
   0   4  16       45.41       46.85      9.39 o
   1   4  16       16.86       13.62      4.33 o
   2   4  16        3.04        0.43      3.01 o
   3   4  16        0.33        0.90      3.67 o
   4   4  16        2.50       -0.29      3.72 o
   5   4  16       14.56        2.83      4.86 o
   6   4  16        1.97        8.25      4.65 o
 -15   1  17        0.33        0.91      6.23 o
 -14   1  17        1.98        5.48      6.69 o
 -13   1  17       10.09        4.31      8.04 o
 -12   1  17       22.67        8.29      7.46 o
 -11   1  17        9.86        6.74      7.34 o
 -10   1  17        6.98       14.33     10.72 o
  -9   1  17       12.49        6.26      6.25 o
  -8   1  17        5.29        0.08      4.71 o
  -7   1  17       14.23        4.93      5.88 o
  -6   1  17        0.87       -3.09      6.31 o
  -5   1  17      105.68       90.06      7.05 o
  -4   1  17       13.79       11.01      2.12 o
  -3   1  17       46.35       47.69      4.36 o
  -2   1  17       29.23       41.92      3.48 o
  -1   1  17        7.65        9.95      2.66 o
   0   1  17       60.32       64.66      3.10 o
   1   1  17        5.62        4.33      2.50 o
   2   1  17        9.05        7.55      2.45 o
   3   1  17       39.41       39.97      3.06 o
   4   1  17        7.56        7.69      2.95 o
   5   1  17       45.05       50.73      4.16 o
   6   1  17        1.53        2.85      2.54 o
   7   1  17       23.77       29.01      4.50 o
   8   1  17       12.70        8.41      3.74 o
   9   1  17        0.21        0.62      2.71 o
  10   1  17       13.66        4.09      3.37 o
 -13   2  17        0.79        0.74      5.81 o
 -12   2  17       18.91       12.34     11.73 o
 -11   2  17        0.09        3.09      6.67 o
 -10   2  17       44.93       49.51     18.46 o
  -9   2  17        3.90        3.86      5.69 o
  -8   2  17        1.85       -1.59      6.65 o
  -7   2  17       40.29       10.34     10.70 o
  -6   2  17       51.61       47.79     17.49 o
  -5   2  17        2.54        0.49      1.14 o
  -4   2  17       14.83       24.88      5.38 o
  -3   2  17        3.96        4.23      2.42 o
  -2   2  17       13.29        9.68      3.21 o
  -1   2  17        7.09       10.46      3.21 o
   0   2  17        3.95        1.30      2.58 o
   1   2  17        5.15        4.90      2.90 o
   2   2  17        0.44       -0.03      2.12 o
   3   2  17       44.52       52.73      4.04 o
   4   2  17       36.41       37.47      3.92 o
   5   2  17       84.02      102.40      4.16 o
   6   2  17       17.39       12.40      2.93 o
   7   2  17       10.72        8.33      4.81 o
   8   2  17       10.57        9.82      5.10 o
   9   2  17        1.78        0.96      4.47 o
 -11   3  17        1.15        6.35      8.64 o
 -10   3  17        1.18        1.55      3.12 o
  -9   3  17       22.29        5.96      5.41 o
  -8   3  17        0.33        3.12      3.80 o
  -7   3  17        0.05        2.87      3.05 o
  -6   3  17       10.49        1.91      3.09 o
  -5   3  17       28.81       25.51      6.96 o
  -4   3  17        4.02        2.28      2.37 o
  -3   3  17        8.79        2.88      4.05 o
  -2   3  17       58.43       72.88      5.99 o
  -1   3  17        0.16        0.68      4.57 o
   0   3  17        7.06       11.37      4.43 o
   1   3  17       16.28       14.54      5.09 o
   2   3  17        0.86        2.89      3.24 o
   3   3  17       29.65       36.66      4.91 o
   4   3  17        8.29        7.01      4.65 o
   5   3  17       15.34       24.19      4.15 o
   6   3  17        8.75        8.18     11.69 o
   7   3  17        0.06        3.85      5.60 o
  -8   4  17        0.45        2.18      3.74 o
  -7   4  17       13.06        4.64      4.66 o
  -6   4  17        3.01       -4.74      5.87 o
  -5   4  17        6.49        5.41      5.06 o
  -4   4  17       78.52      116.69      6.36 o
  -3   4  17        0.13       -0.10      4.27 o
  -2   4  17       26.97       26.77      7.40 o
  -1   4  17        1.94        0.08      3.86 o
   0   4  17        0.11        0.95      3.73 o
   1   4  17       38.07       48.34     15.89 o
   2   4  17        0.44       -0.29      3.51 o
   3   4  17        0.56        2.67      5.64 o
 -13   0  18       10.84       25.33     14.42 o
 -12   0  18        2.58        0.00      8.96 o
 -11   0  18       14.54       -1.95     16.37 o
 -10   0  18        8.62       23.77     12.47 o
  -9   0  18        6.06        3.90     10.13 o
  -8   0  18        6.40       -0.61      5.77 o
  -7   0  18        0.55        5.63      6.60 o
  -6   0  18        0.32        2.75      7.07 o
  -5   0  18       68.82       83.82      8.38 o
  -4   0  18        7.53       11.59      6.16 o
  -3   0  18       49.33       52.63      3.91 o
  -2   0  18       12.95       11.58      7.83 o
  -1   0  18        0.01        0.17      2.06 o
   0   0  18        9.40        3.85      3.36 o
   1   0  18        4.12        4.00      3.20 o
   2   0  18        1.17        6.49      3.31 o
   3   0  18        1.77       -0.79      3.64 o
   4   0  18        4.53        3.96      3.69 o
   5   0  18       14.83        9.34      4.96 o
   6   0  18        8.83        7.01      3.86 o
   7   0  18      148.05      160.02      6.67 o
   8   0  18       47.06       40.31      5.28 o
 -13   1  18        2.00       -3.66      8.51 o
 -12   1  18        1.53        6.20      7.80 o
 -11   1  18        0.63       -2.72      6.01 o
 -10   1  18        7.93       -2.03      5.66 o
  -9   1  18        2.31        4.07      6.45 o
  -8   1  18        0.67        0.03      3.81 o
  -7   1  18        5.46        3.25      6.68 o
  -6   1  18        8.40        1.53      5.26 o
  -5   1  18       17.73       16.95      8.13 o
  -4   1  18       14.06       20.10      2.81 o
  -3   1  18        0.76        1.11      2.19 o
  -2   1  18       30.80       34.23      3.29 o
  -1   1  18        7.56        6.13      2.31 o
   0   1  18        8.34        5.79      2.66 o
   1   1  18       19.59       14.56      3.17 o
   2   1  18       13.68       16.17      2.87 o
   3   1  18       11.42       15.79      2.93 o
   4   1  18       19.04       12.75      2.55 o
   5   1  18        4.37        2.28      2.30 o
   6   1  18       40.68       46.15      3.39 o
   7   1  18        0.08        2.30      3.34 o
   8   1  18        0.72       -0.82      4.11 o
 -12   2  18       10.42        0.60      5.53 o
 -11   2  18        6.71       -2.69      6.11 o
 -10   2  18        5.62        3.78      8.29 o
  -9   2  18        0.50       -0.77      5.39 o
  -8   2  18       17.73        1.54      5.93 o
  -7   2  18        0.27        4.42      7.17 o
  -6   2  18        3.02        2.28      5.76 o
  -5   2  18        3.16        1.80      5.17 o
  -4   2  18        2.44        3.62      2.16 o
  -3   2  18       24.65       25.55      9.06 o
  -2   2  18        2.12        4.64      2.90 o
  -1   2  18        0.45       -1.62      3.44 o
   0   2  18       10.73        7.04      2.84 o
   1   2  18        5.92        8.16      2.59 o
   2   2  18        1.73        3.30      2.77 o
   3   2  18        0.03       -0.77      2.33 o
   4   2  18       18.70       16.51      3.06 o
   5   2  18       31.75       36.31      6.16 o
   6   2  18        8.47        2.79      4.62 o
   7   2  18        0.81       -0.23      4.96 o
  -9   3  18       10.62       -0.12      2.95 o
  -8   3  18        6.03        1.01      3.55 o
  -7   3  18        5.33        0.54      2.69 o
  -6   3  18       10.81        1.47      3.22 o
  -5   3  18       22.36        2.04      3.63 o
  -4   3  18       18.75        4.12      5.40 o
  -3   3  18        2.48       -0.51      2.39 o
  -2   3  18       53.16       68.90      4.18 o
  -1   3  18        4.59        3.80      3.00 o
   0   3  18       12.88       28.33      4.39 o
   1   3  18        1.65        3.75      5.85 o
   2   3  18        3.01       -3.89      4.22 o
   3   3  18        0.05        5.03      3.91 o
   4   3  18        2.58        1.98      3.98 o
   5   3  18        9.41        7.60      7.21 o
 -11   1  19        3.11        3.40      6.40 o
 -10   1  19        3.67        6.60      6.56 o
  -9   1  19        0.00        9.25      9.90 o
  -8   1  19        0.89        3.69      7.69 o
  -7   1  19        0.09       -5.58      5.69 o
  -6   1  19        3.56       -1.16      5.16 o
  -5   1  19        0.38       -0.20      4.29 o
  -4   1  19        4.00        9.54      6.00 o
  -3   1  19        0.24       -3.41      2.28 o
  -2   1  19        0.29        0.51      2.15 o
  -1   1  19        0.01        1.21      2.05 o
   0   1  19       41.53       46.99      6.04 o
   1   1  19        3.83        3.41      2.44 o
   2   1  19        5.20        4.10      2.68 o
   3   1  19        3.66        2.10      2.32 o
   4   1  19        0.28        0.96      2.19 o
   5   1  19       34.94       37.59      4.79 o
   6   1  19       12.50        1.39      3.54 o
 -10   2  19        5.16        2.99      6.52 o
  -9   2  19       26.96       11.37     10.30 o
  -8   2  19        9.40        5.35      6.86 o
  -7   2  19       23.72        8.39      9.32 o
  -6   2  19        8.71       -1.60      6.80 o
  -5   2  19       10.70        1.96      5.61 o
  -4   2  19        6.87        2.33      5.61 o
  -3   2  19       61.18       76.65      9.41 o
  -2   2  19        1.62        5.16      3.43 o
  -1   2  19       14.16       11.05      3.99 o
   0   2  19        7.76        5.25      2.55 o
   1   2  19        6.04        3.93      2.85 o
   2   2  19        0.30        0.65      2.33 o
   3   2  19        6.03       10.14      3.05 o
   4   2  19       35.96       48.84      3.75 o
   5   2  19        8.30        2.93      4.12 o
  -6   3  19        0.00        1.16      3.37 o
  -5   3  19        0.00       -0.36      3.15 o
  -4   3  19        0.02       -0.08      3.00 o
  -3   3  19        0.20        2.40      5.21 o
  -2   3  19       14.92       10.06      5.60 o
  -1   3  19        7.53        7.94      3.75 o
   0   3  19        7.06        2.15      5.02 o
   1   3  19        2.38        7.10      6.51 o
  -9   0  20        4.69        4.62      8.47 o
  -8   0  20       15.21       13.70     14.03 o
  -7   0  20        2.57        2.16      8.00 o
  -6   0  20        0.04       -2.29      6.16 o
  -5   0  20        0.56       -0.69      5.49 o
  -4   0  20       18.39       31.58      9.55 o
  -3   0  20        7.90       15.23      7.77 o
  -2   0  20        2.90        3.86      3.22 o
  -1   0  20        0.01       -0.06      2.87 o
   0   0  20        4.08        0.60      2.74 o
   1   0  20        0.79       -1.44      3.43 o
   2   0  20        0.13        1.87      4.04 o
   3   0  20       11.56       10.20      7.99 o
   4   0  20        4.40        5.93      5.11 o
  -8   1  20        0.29        3.34      5.98 o
  -7   1  20        0.28        3.91      6.60 o
  -6   1  20        2.01        4.16      5.62 o
  -5   1  20       26.44       27.24     11.53 o
  -4   1  20        5.26        8.84      4.70 o
  -3   1  20        7.00        9.83      4.90 o
  -2   1  20        0.31        2.90      3.06 o
  -1   1  20        1.20        1.54      2.59 o
   0   1  20        3.92        2.22      2.36 o
   1   1  20        0.43        6.14      2.55 o
   2   1  20        0.02        2.31      2.39 o
   3   1  20        0.01       -0.58      2.20 o
  -6   2  20        4.08        2.52      5.75 o
  -5   2  20       18.96       12.64     11.52 o
  -4   2  20        0.89       -6.31      6.39 o
  -3   2  20        2.25       12.86      7.35 o
  -2   2  20        4.05        7.37      5.69 o
  -1   2  20        2.88        2.96      4.01 o
   0   2  20        7.26        7.29      4.27 o
   1   2  20        0.78        0.49      2.07 o
 
